# Supplementary material for: Evaluating the Detection of Hydrocarbon-Degrading Bacteria in 16S rRNA Gene Sequencing Surveys
Source: Front Microbiol. 2017 May 17;8:896. doi: 10.3389/fmicb.2017.00896 (PMC5434106; doi:10.3389/fmicb.2017.00896)
Supplement: TABLE S1 — Details and coverages of 16S rRNA gene primer sets. [file Table_1.XLSX]

## Sheet: All
						% Coverage
forward_primer	reverse_primer	Tm	length	HV	Group	Alcanivorax	Cycloclasticus	Marinobacter	Neptunomonas	Oleiphilus	Oleispira	Thalassolituus	Thalassospira	Minimum coverage for all target taxa	Mean coverage for all target taxa	Coverage for all sequences (all target taxa)		LEGEND
S-D-Bact-0008-a-S-16	S-*-Univ-1100-a-A-15	46	1107	1-6	L	0	0	0	0	0	0	0	0	0	0	0		Tm	melting temperature
S-D-Bact-0008-d-S-20	S-*-Univ-1100-a-A-15	46	1107	1-6	L	0	0	0	0	0	0	0	0	0	0	0		length	amplicon length
S-D-Bact-0049-a-S-21	S-*-Univ-1100-a-A-15	46	1066	1-6	L	0	0	0	0	0	0	0	0	0	0	0		HV	Hypervariable region covered
S-D-Bact-0008-b-S-20	S-*-Univ-1390-a-A-17	51	1399	1-8	L	0	0	0	0	0	0	0	0	0	0	0		Group	Small, Medium, or Large amplicon
S-D-Bact-0008-d-S-20	S-*-Univ-1390-a-A-17	51	1399	1-8	L	0	0	0	0	0	0	0	0	0	0	0		Minimum coverage for all target taxa	The coverage of the least well-covered taxon
S-D-Bact-0019-a-S-20	S-*-Univ-1390-a-A-17	51	1388	1-8	L	0	0	0	0	0	0	0	0	0	0	0		Mean coverage for all target taxa	The average coverage across the 8 target taxa
S-D-Bact-0049-a-S-21	S-*-Univ-1390-a-A-17	51	1358	1-8	L	0.0646831	0	0	0	0	0	0	0	0	0.00808538	0.0259943		Coverage for all sequences (all target taxa)	The % coverage of all sequences across all target taxa (with zero mismatches). Note that this metric weighs taxa with more sequences more heavily than the minimum or mean coverage calculations.
S-D-Bact-0340-a-S-19	S-*-Univ-1390-a-A-17	51	1067	3-8	L	0.0646831	0	0	0	0	0	0	0	0	0.00808538	0.0259943
S-D-Bact-0341-a-S-17	S-*-Univ-1390-a-A-17	51	1066	3-8	L	0.0646831	0	0	0	0	0	0	0	0	0.00808538	0.0259943
S-D-Bact-0341-b-S-17	S-*-Univ-1390-a-A-17	51	1066	3-8	L	0.0646831	0	0	0	0	0	0	0	0	0.00808538	0.0259943
S-D-Bact-0343-a-S-15	S-*-Univ-1390-a-A-17	51	1064	3-8	L	0.0646831	0	0	0	0	0	0	0	0	0.00808538	0.0259943
S-D-Bact-0347-a-S-19	S-*-Univ-1390-a-A-17	51	1060	3-8	L	0.0646831	0	0	0	0	0	0	0	0	0.00808538	0.0259943
S-D-Bact-0371-a-S-20	S-*-Univ-1390-a-A-17	51	1036	3-8	L	0.0646831	0	0	0	0	0	0	0	0	0.00808538	0.0259943
S-D-Bact-0008-b-S-20	S-*-Univ-1390-a-A-18	53	1383	1-8	L	13.7775	37.9845	23.3078	43.8596	0	31.1111	43.2432	27.9279	0	27.6515	20.9514
S-D-Bact-0008-d-S-20	S-*-Univ-1390-a-A-18	53	1383	1-8	L	13.7775	37.9845	23.1313	43.8596	0	31.1111	43.2432	27.9279	0	27.6294	20.8734
S-D-Bact-0019-a-S-20	S-*-Univ-1390-a-A-18	53	1372	1-8	L	17.4644	50.3876	33.1371	52.6316	100	35.5556	48.6486	39.9399	17.4644	47.2206	28.4897
S-D-Bact-0049-a-S-21	S-*-Univ-1390-a-A-18	53	1342	1-8	L	77.8784	77.5194	65.5091	80.7018	100	80	86.4865	29.4294	29.4294	74.6906	68.365
S-D-Bact-0337-a-S-20	S-*-Univ-1390-a-A-18	53	1054	1-8	L	87.2574	83.7209	85.6975	87.7193	100	88.8889	100	93.0931	83.7209	90.7971	87.1068
S-D-Bact-0340-a-S-19	S-*-Univ-1390-a-A-18	53	1051	1-8	L	87.4515	83.7209	85.8152	89.4737	100	88.8889	100	93.3934	83.7209	91.0929	87.2888
S-D-Bact-0341-a-S-17	S-*-Univ-1390-a-A-18	53	1050	1-8	L	87.5162	83.7209	85.9918	89.4737	100	88.8889	100	93.3934	83.7209	91.1231	87.3928
S-D-Bact-0341-b-S-17	S-*-Univ-1390-a-A-18	53	1050	1-8	L	87.9043	83.7209	86.1095	89.4737	100	88.8889	100	93.6937	83.7209	91.2239	87.6267
S-D-Bact-0347-a-S-19	S-*-Univ-1390-a-A-18	53	1044	1-8	L	86.8047	82.1705	86.0506	89.4737	100	88.8889	100	93.6937	82.1705	90.8853	87.1068
S-D-Bact-0371-a-S-20	S-*-Univ-1390-a-A-18	53	1020	1-8	L	86.0931	83.7209	84.3437	89.4737	100	88.8889	97.2973	93.3934	83.7209	90.4014	86.0671
S-D-Bact-0008-b-S-20	S-*-Univ-1390-b-A-17	51	1399	1-8	L	0	0	0	0	0	0	0	0	0	0	0
S-D-Bact-0008-d-S-20	S-*-Univ-1390-b-A-17	51	1399	1-8	L	0	0	0	0	0	0	0	0	0	0	0
S-D-Bact-0019-a-S-20	S-*-Univ-1390-b-A-17	51	1388	1-8	L	0	0	0	0	0	0	0	0	0	0	0
S-D-Bact-0049-a-S-21	S-*-Univ-1390-b-A-17	51	1358	1-8	L	0.0646831	0	0	0	0	0	0	0	0	0.00808538	0.0259943
S-D-Bact-0340-a-S-19	S-*-Univ-1390-b-A-17	51	1067	3-8	L	0.0646831	0	0	0	0	0	0	0	0	0.00808538	0.0259943
S-D-Bact-0341-a-S-17	S-*-Univ-1390-b-A-17	51	1066	3-8	L	0.0646831	0	0	0	0	0	0	0	0	0.00808538	0.0259943
S-D-Bact-0341-b-S-17	S-*-Univ-1390-b-A-17	51	1066	3-8	L	0.0646831	0	0	0	0	0	0	0	0	0.00808538	0.0259943
S-D-Bact-0343-a-S-15	S-*-Univ-1390-b-A-17	51	1064	3-8	L	0.0646831	0	0	0	0	0	0	0	0	0.00808538	0.0259943
S-D-Bact-0347-a-S-19	S-*-Univ-1390-b-A-17	51	1060	3-8	L	0.0646831	0	0	0	0	0	0	0	0	0.00808538	0.0259943
S-D-Bact-0371-a-S-20	S-*-Univ-1390-b-A-17	51	1036	3-8	L	0.0646831	0	0	0	0	0	0	0	0	0.00808538	0.0259943
S-D-Bact-0008-d-S-20	S-*-Univ-1392-a-A-15	49	1385	1-8	L	0	0	0	0	0	0	0	0	0	0	0
S-D-Bact-0049-a-S-21	S-*-Univ-1392-a-A-15	49	1344	1-8	L	0.0646831	0	0	0	0	0	0	0	0	0.00808538	0.0259943
S-D-Bact-0341-a-S-17	S-*-Univ-1392-a-A-15	49	1052	3-8	L	0.0646831	0	0	0	0	0	0	0	0	0.00808538	0.0259943
S-D-Bact-0343-a-S-15	S-*-Univ-1392-a-A-15	49	1050	3-8	L	0.0646831	0	0	0	0	0	0	0	0	0.00808538	0.0259943
S-D-Bact-0347-a-S-19	S-*-Univ-1392-a-A-15	49	1046	3-8	L	0.0646831	0	0	0	0	0	0	0	0	0.00808538	0.0259943
S-D-Bact-0008-b-S-20	S-D-Bact-1028-b-A-19	54	1039	1-6	L	0	0	0	0	0	0	0	0	0	0	0
S-D-Bact-0008-d-S-20	S-D-Bact-1028-b-A-19	54	1039	1-6	L	0	0	0	0	0	0	0	0	0	0	0
S-D-Bact-0019-a-S-20	S-D-Bact-1028-b-A-19	54	1028	1-6	L	0	0	0	0	0	0	0	0	0	0	0
S-D-Bact-0008-b-S-20	S-D-Bact-1061-a-A-17	52	1054	1-6	L	0	0	0	0	0	0	0	0	0	0	0
S-D-Bact-0008-d-S-20	S-D-Bact-1061-a-A-17	52	1054	1-6	L	0	0	0	0	0	0	0	0	0	0	0
S-D-Bact-0019-a-S-20	S-D-Bact-1061-a-A-17	52	1043	1-6	L	0	0	0	0	0	0	0	0	0	0	0
S-D-Bact-0049-a-S-21	S-D-Bact-1061-a-A-17	52	1013	1-7	L	0	0	0	0	0	0	0	0	0	0	0
S-D-Bact-0008-b-S-20	S-D-Bact-1046-a-A-19	55	1057	1-6	L	0	0	0	0	0	0	0	0	0	0	0
S-D-Bact-0008-c-S-20	S-D-Bact-1046-a-A-19	55	1126	1-6	L	0	0	0	0	0	0	0	0	0	0	0
S-D-Bact-0008-d-S-20	S-D-Bact-1046-a-A-19	55	1057	1-6	L	0	0	0	0	0	0	0	0	0	0	0
S-D-Bact-0019-a-S-20	S-D-Bact-1046-a-A-19	55	1046	1-6	L	0	0	0	0	0	0	0	0	0	0	0
S-D-Bact-0008-b-S-20	S-D-Bact-1061-a-A-19	57	1076	1-6	L	0	0	0	0	0	0	0	0	0	0	0
S-D-Bact-0019-a-S-20	S-D-Bact-1061-a-A-19	57	1065	1-6	L	0	0	0	0	0	0	0	0	0	0	0
S-D-Bact-0008-b-S-20	S-D-Bact-1061-a-A-20	57	1073	1-6	L	0	0	0	0	0	0	0	0	0	0	0
S-D-Bact-0019-a-S-20	S-D-Bact-1061-a-A-20	57	1062	1-6	L	0	0	0	0	0	0	0	0	0	0	0
S-D-Bact-0008-d-S-20	S-D-Bact-1091-a-A-16	50	1099	1-6	L	0	0	0	0	0	0	0	0	0	0	0
S-D-Bact-0019-a-S-20	S-D-Bact-1091-a-A-16	50	1088	1-6	L	0	0	0	0	0	0	0	0	0	0	0
S-D-Bact-0049-a-S-21	S-D-Bact-1091-a-A-16	50	1058	1-6	L	0	0	0	0	0	0	0	0	0	0	0
S-D-Bact-0008-a-S-16	S-D-Bact-1100-a-A-15	45	1107	1-6	L	0.0646831	0	0	0	0	0	0	27.9279	0	3.49908	2.44346
S-D-Bact-0049-a-S-21	S-D-Bact-1100-a-A-15	45	1066	1-6	L	0.129366	0	0	0	0	0	0	30.3303	0	3.80746	2.67741
S-D-Bact-0008-b-S-20	S-D-Bact-1391-a-A-17	53	1400	1-8	L	0	0	0	0	0	0	0	0	0	0	0
S-D-Bact-0008-c-S-20	S-D-Bact-1391-a-A-17	53	1516	1-9	L	0	0	0	0	0	0	0	0	0	0	0
S-D-Bact-0008-d-S-20	S-D-Bact-1391-a-A-17	53	1400	1-8	L	0	0	0	0	0	0	0	0	0	0	0
S-D-Bact-0019-a-S-20	S-D-Bact-1391-a-A-17	53	1389	1-8	L	0	0	0	0	0	0	0	0	0	0	0
S-D-Bact-0049-a-S-21	S-D-Bact-1391-a-A-17	53	1359	1-8	L	0.0646831	0	0	0	0	0	0	0	0	0.00808538	0.0259943
S-D-Bact-0337-a-S-20	S-D-Bact-1391-a-A-17	53	1071	3-8	L	0.0646831	0	0	0	0	0	0	0	0	0.00808538	0.0259943
S-D-Bact-0340-a-S-19	S-D-Bact-1391-a-A-17	53	1068	3-8	L	0.0646831	0	0	0	0	0	0	0	0	0.00808538	0.0259943
S-D-Bact-0341-a-S-17	S-D-Bact-1391-a-A-17	53	1067	3-8	L	0.0646831	0	0	0	0	0	0	0	0	0.00808538	0.0259943
S-D-Bact-0341-b-S-17	S-D-Bact-1391-a-A-17	53	1067	3-8	L	0.0646831	0	0	0	0	0	0	0	0	0.00808538	0.0259943
S-D-Bact-0347-a-S-19	S-D-Bact-1391-a-A-17	53	1061	3-8	L	0.0646831	0	0	0	0	0	0	0	0	0.00808538	0.0259943
S-D-Bact-0371-a-S-20	S-D-Bact-1391-a-A-17	53	1054	3-8	L	0.0646831	0	0	0	0	0	0	0	0	0.00808538	0.0259943
S-D-Bact-0008-b-S-20	S-D-Bact-1391-b-A-17	53	1400	1-8	L	0	0	0	0	0	0	0	0	0	0	0
S-D-Bact-0008-c-S-20	S-D-Bact-1391-b-A-17	53	1517	1-9	L	0	0	0	0	0	0	0	0	0	0	0
S-D-Bact-0008-d-S-20	S-D-Bact-1391-b-A-17	53	1400	1-8	L	0	0	0	0	0	0	0	0	0	0	0
S-D-Bact-0019-a-S-20	S-D-Bact-1391-b-A-17	53	1389	1-8	L	0	0	0	0	0	0	0	0	0	0	0
S-D-Bact-0049-a-S-21	S-D-Bact-1391-b-A-17	53	1359	1-8	L	0.0646831	0	0	0	0	0	0	0	0	0.00808538	0.0259943
S-D-Bact-0337-a-S-20	S-D-Bact-1391-b-A-17	53	1071	3-8	L	0.0646831	0	0	0	0	0	0	0	0	0.00808538	0.0259943
S-D-Bact-0340-a-S-19	S-D-Bact-1391-b-A-17	53	1068	3-8	L	0.0646831	0	0	0	0	0	0	0	0	0.00808538	0.0259943
S-D-Bact-0341-a-S-17	S-D-Bact-1391-b-A-17	53	1067	3-8	L	0.0646831	0	0	0	0	0	0	0	0	0.00808538	0.0259943
S-D-Bact-0341-b-S-17	S-D-Bact-1391-b-A-17	53	1067	3-8	L	0.0646831	0	0	0	0	0	0	0	0	0.00808538	0.0259943
S-D-Bact-0347-a-S-19	S-D-Bact-1391-b-A-17	53	1061	3-8	L	0.0646831	0	0	0	0	0	0	0	0	0.00808538	0.0259943
S-D-Bact-0371-a-S-20	S-D-Bact-1391-b-A-17	53	1037	3-8	L	0.0646831	0	0	0	0	0	0	0	0	0.00808538	0.0259943
S-D-Bact-0008-b-S-20	S-D-Bact-1392-a-A-16	53	1400	1-8	L	0	0	0	0	0	0	0	0	0	0	0
S-D-Bact-0008-d-S-20	S-D-Bact-1392-a-A-16	53	1400	1-8	L	0	0	0	0	0	0	0	0	0	0	0
S-D-Bact-0019-a-S-20	S-D-Bact-1392-a-A-16	53	1389	1-8	L	0	0	0	0	0	0	0	0	0	0	0
S-D-Bact-0049-a-S-21	S-D-Bact-1392-a-A-16	53	1359	1-8	L	0.0646831	0	0	0	0	0	0	0	0	0.00808538	0.0259943
S-D-Bact-0337-a-S-20	S-D-Bact-1392-a-A-16	53	1071	3-8	L	0.0646831	0	0	0	0	0	0	0	0	0.00808538	0.0259943
S-D-Bact-0340-a-S-19	S-D-Bact-1392-a-A-16	53	1068	3-8	L	0.0646831	0	0	0	0	0	0	0	0	0.00808538	0.0259943
S-D-Bact-0341-a-S-17	S-D-Bact-1392-a-A-16	53	1067	3-8	L	0.0646831	0	0	0	0	0	0	0	0	0.00808538	0.0259943
S-D-Bact-0341-b-S-17	S-D-Bact-1392-a-A-16	53	1067	3-8	L	0.0646831	0	0	0	0	0	0	0	0	0.00808538	0.0259943
S-D-Bact-0347-a-S-19	S-D-Bact-1392-a-A-16	53	1061	3-8	L	0.0646831	0	0	0	0	0	0	0	0	0.00808538	0.0259943
S-D-Bact-0371-a-S-20	S-D-Bact-1392-a-A-16	53	1037	3-8	L	0.0646831	0	0	0	0	0	0	0	0	0.00808538	0.0259943
S-D-Bact-0008-a-S-16	S-D-Bact-1492-a-A-16	38	1500	1-9	L	13.1953	30.2326	20.8946	43.8596	0	26.6667	40.5405	25.5255	0	25.1144	19.1058
S-D-Bact-0008-a-S-16	S-D-Bact-1493-a-A-16	40	1501	1-9	L	12.6779	25.5814	19.9529	17.5439	0	24.4444	40.5405	25.2252	0	20.7458	17.8841
S-D-Bact-0008-b-S-20	S-*-Univ-0517-a-A-15	54	524	1-3	M	14.9418	48.062	25.309	45.614	0	35.5556	43.2432	27.6276	0	30.0442	22.693
S-D-Bact-0008-d-S-20	S-*-Univ-0517-a-A-15	54	524	1-3	M	14.7477	48.062	25.1324	45.614	0	35.5556	43.2432	27.6276	0	29.9978	22.537
S-D-Bact-0019-a-S-20	S-*-Univ-0517-a-A-15	54	513	1-3	M	18.9521	61.2403	36.2566	54.386	100	37.7778	48.6486	40.8408	18.9521	49.7628	30.9592
S-D-Bact-0049-a-S-21	S-*-Univ-0517-a-A-15	54	483	1-3	M	83.053	87.5969	72.5721	82.4561	100	88.8889	86.4865	29.7297	29.7297	78.8479	74.0577
S-D-Bact-0008-b-S-20	S-*-Univ-0522-a-A-18	55	531	1-3	M	14.8771	48.062	25.3679	45.614	0	37.7778	43.2432	27.6276	0	30.3212	22.719
S-D-Bact-0008-c-S-20	S-*-Univ-0522-a-A-18	55	533	1-4	M	14.8771	48.8372	25.5444	45.614	0	37.7778	43.2432	27.9279	0	30.4777	22.849
S-D-Bact-0008-d-S-20	S-*-Univ-0522-a-A-18	55	531	1-3	M	14.6831	48.062	25.1913	45.614	0	37.7778	43.2432	27.6276	0	30.2749	22.563
S-D-Bact-0019-a-S-20	S-*-Univ-0522-a-A-18	55	520	1-3	M	18.8875	61.2403	36.3155	54.386	100	40	48.6486	40.8408	18.8875	50.0398	30.9852
S-D-Bact-0049-a-S-21	S-*-Univ-0522-a-A-18	55	490	1-3	M	83.6352	88.3721	72.7487	82.4561	100	88.8889	86.4865	29.7297	29.7297	79.0397	74.3956
S-D-Bact-0343-a-S-15	S-*-Univ-1100-a-A-15	46	772	3-6	M	0	0	0	0	0	0	0	0	0	0	0
S-D-Bact-0518-a-S-17	S-*-Univ-1100-a-A-15	46	597	4-6	M	0	0	0	0	0	0	0	0	0	0	0
S-D-Bact-0564-a-S-15	S-*-Univ-1100-a-A-15	46	551	4-6	M	0	0	0	0	0	0	0	0	0	0	0
S-*-Univ-0519-a-S-18	S-*-Univ-1390-a-A-17	51	888	4-8	M	0.0646831	0	0	0	0	0	0	0	0	0.00808538	0.0259943
S-*-Univ-0789-a-S-18	S-*-Univ-1390-a-A-17	51	618	5-8	M	0	0	0	0	0	0	0	0	0	0	0
S-D-Bact-0516-a-S-18	S-*-Univ-1390-a-A-17	51	891	4-8	M	0.0646831	0	0	0	0	0	0	0	0	0.00808538	0.0259943
S-D-Bact-0517-a-S-17	S-*-Univ-1390-a-A-17	51	890	4-8	M	0.0646831	0	0	0	0	0	0	0	0	0.00808538	0.0259943
S-D-Bact-0518-a-S-17	S-*-Univ-1390-a-A-17	51	889	4-8	M	0.0646831	0	0	0	0	0	0	0	0	0.00808538	0.0259943
S-D-Bact-0784-a-S-19	S-*-Univ-1390-a-A-17	51	623	5-8	M	0.0646831	0	0	0	0	0	0	0	0	0.00808538	0.0259943
S-D-Bact-0785-a-S-18	S-*-Univ-1390-a-A-17	51	622	5-8	M	0.0646831	0	0	0	0	0	0	0	0	0.00808538	0.0259943
S-D-Bact-0917-a-S-16	S-*-Univ-1390-a-A-17	51	490	6-8	M	0.0646831	0	0	0	0	0	0	0	0	0.00808538	0.0259943
S-D-Bact-0917-a-S-18	S-*-Univ-1390-a-A-17	51	490	6-8	M	0.0646831	0	0	0	0	0	0	0	0	0.00808538	0.0259943
S-*-Univ-0519-a-S-18	S-*-Univ-1390-a-A-18	53	872	4-8	M	87.2574	79.0698	86.2272	84.2105	100	86.6667	100	92.1922	79.0698	89.453	87.0289
S-D-Bact-0516-a-S-18	S-*-Univ-1390-a-A-18	53	875	4-8	M	86.934	79.0698	86.0506	84.2105	100	84.4444	100	91.8919	79.0698	89.0752	86.7689
S-D-Bact-0517-a-S-17	S-*-Univ-1390-a-A-18	53	874	4-8	M	87.1281	79.0698	86.1683	84.2105	100	84.4444	100	92.1922	79.0698	89.1517	86.9249
S-D-Bact-0518-a-S-17	S-*-Univ-1390-a-A-18	53	873	4-8	M	87.2574	79.0698	86.2861	84.2105	100	84.4444	100	92.1922	79.0698	89.1826	87.0289
S-D-Bact-0917-a-S-16	S-*-Univ-1390-a-A-18	53	474	6-8	M	87.4515	83.7209	85.5798	87.7193	100	86.6667	100	93.994	83.7209	90.6415	87.1848
S-D-Bact-0917-a-S-18	S-*-Univ-1390-a-A-18	53	474	6-8	M	87.2574	82.9457	85.5209	87.7193	100	86.6667	100	93.994	82.9457	90.513	87.0548
S-D-Bact-0917-a-S-19	S-*-Univ-1390-a-A-18	53	474	6-8	M	86.6753	82.9457	85.3443	87.7193	100	86.6667	100	93.994	82.9457	90.4182	86.7429
S-*-Univ-0519-a-S-18	S-*-Univ-1390-b-A-17	51	888	4-8	M	0.0646831	0	0	0	0	0	0	0	0	0.00808538	0.0259943
S-*-Univ-0789-a-S-18	S-*-Univ-1390-b-A-17	51	618	5-8	M	0	0	0	0	0	0	0	0	0	0	0
S-D-Bact-0516-a-S-18	S-*-Univ-1390-b-A-17	51	891	4-8	M	0.0646831	0	0	0	0	0	0	0	0	0.00808538	0.0259943
S-D-Bact-0517-a-S-17	S-*-Univ-1390-b-A-17	51	890	4-8	M	0.0646831	0	0	0	0	0	0	0	0	0.00808538	0.0259943
S-D-Bact-0518-a-S-17	S-*-Univ-1390-b-A-17	51	889	4-8	M	0.0646831	0	0	0	0	0	0	0	0	0.00808538	0.0259943
S-D-Bact-0784-a-S-19	S-*-Univ-1390-b-A-17	51	623	5-8	M	0.0646831	0	0	0	0	0	0	0	0	0.00808538	0.0259943
S-D-Bact-0785-a-S-18	S-*-Univ-1390-b-A-17	51	622	5-8	M	0.0646831	0	0	0	0	0	0	0	0	0.00808538	0.0259943
S-D-Bact-0917-a-S-16	S-*-Univ-1390-b-A-17	51	490	6-8	M	0.0646831	0	0	0	0	0	0	0	0	0.00808538	0.0259943
S-D-Bact-0917-a-S-18	S-*-Univ-1390-b-A-17	51	490	6-8	M	0.0646831	0	0	0	0	0	0	0	0	0.00808538	0.0259943
S-*-Univ-0519-a-S-18	S-*-Univ-1392-a-A-15	49	874	4-8	M	0.0646831	0	0	0	0	0	0	0	0	0.00808538	0.0259943
S-*-Univ-0789-a-S-18	S-*-Univ-1392-a-A-15	49	604	5-8	M	0	0	0	0	0	0	0	0	0	0	0
S-D-Bact-0517-a-S-17	S-*-Univ-1392-a-A-15	49	876	4-8	M	0.0646831	0	0	0	0	0	0	0	0	0.00808538	0.0259943
S-D-Bact-0518-a-S-17	S-*-Univ-1392-a-A-15	49	875	4-8	M	0.0646831	0	0	0	0	0	0	0	0	0.00808538	0.0259943
S-D-Bact-0784-a-S-19	S-*-Univ-1392-a-A-15	49	609	5-8	M	0.0646831	0	0	0	0	0	0	0	0	0.00808538	0.0259943
S-D-Bact-0785-a-S-18	S-*-Univ-1392-a-A-15	49	608	5-8	M	0.0646831	0	0	0	0	0	0	0	0	0.00808538	0.0259943
S-D-Bact-0907-a-S-20	S-*-Univ-1392-a-A-15	49	486	6-8	M	0	0	0	0	0	0	0	0	0	0	0
S-D-Bact-0909-a-S-18	S-*-Univ-1392-a-A-15	49	484	6-8	M	0.0646831	0	0	0	0	0	0	0	0	0.00808538	0.0259943
S-D-Bact-0917-a-S-16	S-*-Univ-1392-a-A-15	49	476	6-8	M	0.0646831	0	0	0	0	0	0	0	0	0.00808538	0.0259943
S-D-Bact-0008-b-S-20	S-D-Bact-0515-a-A-19	58	526	1-3	M	14.8771	48.062	25.1913	45.614	0	37.7778	43.2432	27.6276	0	30.2991	22.641
S-D-Bact-0019-a-S-20	S-D-Bact-0515-a-A-19	58	515	1-3	M	18.8875	61.2403	36.08	54.386	100	40	48.6486	40.8408	18.8875	50.0104	30.8812
S-D-Bact-0008-b-S-20	S-D-Bact-0517-a-A-18	55	527	1-3	M	14.8771	48.062	25.2501	45.614	0	35.5556	43.2432	27.6276	0	30.0287	22.641
S-D-Bact-0008-c-S-20	S-D-Bact-0517-a-A-18	55	529	1-4	M	14.8771	48.8372	25.4267	45.614	0	35.5556	43.2432	27.9279	0	30.1852	22.771
S-D-Bact-0008-d-S-20	S-D-Bact-0517-a-A-18	55	527	1-3	M	14.6831	48.062	25.0736	45.614	0	35.5556	43.2432	27.6276	0	29.9824	22.4851
S-D-Bact-0019-a-S-20	S-D-Bact-0517-a-A-18	55	516	1-3	M	18.8875	61.2403	36.1978	54.386	100	37.7778	48.6486	40.8408	18.8875	49.7473	30.9072
S-D-Bact-0049-a-S-21	S-D-Bact-0517-a-A-18	55	486	1-3	M	83.053	87.5969	72.5721	82.4561	100	86.6667	86.4865	29.7297	29.7297	78.5701	74.0317
S-D-Bact-0008-b-S-20	S-D-Bact-0518-a-A-17	52	527	1-3	M	14.8771	48.062	25.2501	45.614	0	35.5556	43.2432	27.6276	0	30.0287	22.641
S-D-Bact-0008-b-S-20	S-D-Bact-0518-a-A-17	52	543	1-3	M	14.8771	48.062	25.2501	45.614	0	35.5556	43.2432	27.6276	0	30.0287	22.641
S-D-Bact-0008-d-S-20	S-D-Bact-0518-a-A-17	52	527	1-3	M	14.6831	48.062	25.0736	45.614	0	35.5556	43.2432	27.6276	0	29.9824	22.4851
S-D-Bact-0008-d-S-20	S-D-Bact-0518-a-A-17	52	543	1-3	M	14.6831	48.062	25.0736	45.614	0	35.5556	43.2432	27.6276	0	29.9824	22.4851
S-D-Bact-0019-a-S-20	S-D-Bact-0518-a-A-17	52	516	1-3	M	18.8875	61.2403	36.1978	54.386	100	37.7778	48.6486	40.8408	18.8875	49.7473	30.9072
S-D-Bact-0019-a-S-20	S-D-Bact-0518-a-A-17	52	532	1-3	M	18.8875	61.2403	36.1978	54.386	100	37.7778	48.6486	40.8408	18.8875	49.7473	30.9072
S-D-Bact-0049-a-S-21	S-D-Bact-0518-a-A-17	52	486	1-3	M	83.1824	87.5969	72.5721	82.4561	100	88.8889	86.4865	29.7297	29.7297	78.8641	74.1097
S-D-Bact-0049-a-S-21	S-D-Bact-0518-a-A-17	52	502	1-3	M	83.1824	87.5969	72.5721	82.4561	100	88.8889	86.4865	29.7297	29.7297	78.8641	74.1097
S-D-Bact-0008-b-S-20	S-D-Bact-0518-b-A-17	52	527	1-3	M	14.8771	48.062	25.2501	45.614	0	35.5556	43.2432	27.6276	0	30.0287	22.641
S-D-Bact-0008-c-S-20	S-D-Bact-0518-b-A-17	52	529	1-5	M	14.8771	48.8372	25.4267	45.614	0	35.5556	43.2432	27.9279	0	30.1852	22.771
S-D-Bact-0008-d-S-20	S-D-Bact-0518-b-A-17	52	527	1-3	M	14.6831	48.062	25.0736	45.614	0	35.5556	43.2432	27.6276	0	29.9824	22.4851
S-D-Bact-0019-a-S-20	S-D-Bact-0518-b-A-17	52	516	1-3	M	18.8875	61.2403	36.1978	54.386	100	37.7778	48.6486	40.8408	18.8875	49.7473	30.9072
S-D-Bact-0049-a-S-21	S-D-Bact-0518-b-A-17	52	486	1-3	M	83.1824	87.5969	72.5721	82.4561	100	88.8889	86.4865	29.7297	29.7297	78.8641	74.1097
S-D-Bact-0008-b-S-20	S-D-Bact-0519-a-A-18	54	529	1-3	M	0	0	0	0	0	0	0	0	0	0	0
S-D-Bact-0008-c-S-20	S-D-Bact-0519-a-A-18	54	531	1-5	M	0	0	0	0	0	0	0	0	0	0	0
S-D-Bact-0008-d-S-20	S-D-Bact-0519-a-A-18	54	529	1-3	M	0	0	0	0	0	0	0	0	0	0	0
S-D-Bact-0019-a-S-20	S-D-Bact-0519-a-A-18	54	518	1-3	M	0	0	0	0	0	0	0	0	0	0	0
S-D-Bact-0049-a-S-21	S-D-Bact-0519-a-A-18	54	488	1-3	M	0	0	0	0	0	0	0	0	0	0	0
S-D-Bact-0008-b-S-20	S-D-Bact-0521-a-A-20	57	533	1-3	M	0	0	0	0	0	0	0	0	0	0	0
S-D-Bact-0008-c-S-20	S-D-Bact-0521-a-A-20	57	535	1-5	M	0	0	0	0	0	0	0	0	0	0	0
S-D-Bact-0019-a-S-20	S-D-Bact-0521-a-A-20	57	522	1-3	M	0	0	0	0	0	0	0	0	0	0	0
S-*-Univ-0341-b-S-17	S-D-Bact-0781-a-A-26	58	466	3-4	M	93.467	0	94.5851	100	100	26.6667	100	96.6967	0	76.4269	90.4861
S-D-Bact-0008-b-S-20	S-D-Bact-0781-a-A-26	58	799	1-4	M	14.6831	0	24.485	49.1228	0	13.3333	43.2432	28.2282	0	21.637	20.4575
S-D-Bact-0019-a-S-20	S-D-Bact-0781-a-A-26	58	788	1-4	M	18.6934	0	34.5497	57.8947	100	15.5556	48.6486	40.8408	0	39.5229	27.8399
S-D-Bact-0337-a-S-20	S-D-Bact-0781-a-A-26	58	470	3-4	M	92.8849	0	94.3496	98.2456	100	26.6667	100	96.0961	0	76.0304	90.0702
S-D-Bact-0340-a-S-19	S-D-Bact-0781-a-A-26	58	467	3-4	M	93.0789	0	94.4085	100	100	26.6667	100	96.3964	0	76.3188	90.2262
S-D-Bact-0341-a-S-17	S-D-Bact-0781-a-A-26	58	466	3-4	M	93.1436	0	94.5851	100	100	26.6667	100	96.3964	0	76.349	90.3301
S-D-Bact-0341-b-S-17	S-D-Bact-0781-a-A-26	58	466	3-4	M	93.5964	0	94.6439	100	100	26.6667	100	96.6967	0	76.4505	90.5641
S-D-Bact-0347-a-S-19	S-D-Bact-0781-a-A-26	58	460	3-4	M	92.4321	0	94.7616	100	100	26.6667	100	96.6967	0	76.3196	90.1482
S-D-Bact-0371-a-S-20	S-D-Bact-0781-a-A-26	58	436	3-4	M	92.044	0	93.349	100	100	26.6667	97.2973	96.0961	0	75.6816	89.2904
S-D-Bact-0008-a-S-16	S-D-Bact-0784-a-A-15	37	795	1-4	M	14.8771	0	24.6027	49.1228	0	13.3333	43.2432	28.2282	0	21.6759	20.5875
S-D-Bact-0008-a-S-16	S-D-Bact-0785-a-A-18	47	813	1-4	M	14.7477	51.938	24.5438	49.1228	0	40	43.2432	28.2282	0	31.478	22.563
S-D-Bact-0008-c-S-20	S-D-Bact-0785-a-A-18	47	813	1-4	M	14.8771	52.7132	24.8381	49.1228	0	37.7778	43.2432	28.5285	0	31.3876	22.771
S-D-Bact-0008-c-S-20	S-D-Bact-0785-a-A-18	47	815	1-3	M	14.8771	52.7132	24.8381	49.1228	0	37.7778	43.2432	28.5285	0	31.3876	22.771
S-D-Bact-0008-d-S-20	S-D-Bact-0785-a-A-18	47	813	1-4	M	14.6831	51.938	24.485	49.1228	0	37.7778	43.2432	28.2282	0	31.1848	22.4851
S-D-Bact-0049-a-S-21	S-D-Bact-0785-a-A-18	47	772	1-4	M	83.3765	92.2481	71.1595	87.7193	100	88.8889	86.4865	28.8288	28.8288	79.8384	73.7198
S-D-Bact-0343-a-S-15	S-D-Bact-0785-a-A-18	47	478	3-4	M	94.4373	98.4496	96.2331	100	100	95.5556	100	97.2973	94.4373	97.7466	95.7629
S-D-Bact-0008-d-S-20	S-D-Bact-0785-a-A-19	50	796	1-4	M	0	0	0	0	0	0	0	0	0	0	0
S-D-Bact-0019-a-S-20	S-D-Bact-0785-a-A-19	50	785	1-4	M	0	0	0	0	0	0	0	0	0	0	0
S-D-Bact-0049-a-S-21	S-D-Bact-0785-a-A-19	50	755	1-4	M	0.0646831	0	0	0	0	0	0	0	0	0.00808538	0.0259943
S-D-Bact-0340-a-S-19	S-D-Bact-0785-a-A-19	50	464	3-4	M	0	0	0.0588582	0	0	0	0	0	0	0.00735727	0.0259943
S-D-Bact-0341-a-S-17	S-D-Bact-0785-a-A-19	50	463	3-4	M	0	0	0.0588582	0	0	0	0	0	0	0.00735727	0.0259943
S-D-Bact-0343-a-S-15	S-D-Bact-0785-a-A-19	50	461	3-4	M	0	0	0.0588582	0	0	0	0	0	0	0.00735727	0.0259943
S-D-Bact-0347-a-S-19	S-D-Bact-0785-a-A-19	50	457	3-4	M	0	0	0.0588582	0	0	0	0	0	0	0.00735727	0.0259943
S-D-Bact-0371-a-S-20	S-D-Bact-0785-a-A-19	50	433	3-4	M	0.0646831	0	0.0588582	0	0	0	0	0	0	0.0154427	0.0519886
S-D-Bact-0008-b-S-20	S-D-Bact-0785-a-A-21	53	798	1-4	M	14.8771	51.938	24.6027	49.1228	0	37.7778	43.2432	28.2282	0	31.2237	22.615
S-D-Bact-0008-d-S-20	S-D-Bact-0785-a-A-21	53	798	1-4	M	14.6831	51.938	24.4261	49.1228	0	37.7778	43.2432	28.2282	0	31.1774	22.4591
S-D-Bact-0019-a-S-20	S-D-Bact-0785-a-A-21	53	787	1-4	M	18.8875	65.1163	34.7263	57.8947	100	40	48.6486	40.8408	18.8875	50.7643	30.4653
S-D-Bact-0049-a-S-21	S-D-Bact-0785-a-A-21	53	757	1-4	M	83.1824	92.2481	70.6886	87.7193	100	88.8889	86.4865	28.8288	28.8288	79.7553	73.4338
S-D-Bact-0337-a-S-20	S-D-Bact-0785-a-A-21	53	469	3-4	M	93.7257	98.4496	95.1148	98.2456	100	95.5556	100	96.0961	93.7257	97.1484	94.8531
S-D-Bact-0340-a-S-19	S-D-Bact-0785-a-A-21	53	466	3-4	M	93.9198	98.4496	95.1736	100	100	95.5556	100	96.3964	93.9198	97.4369	95.0091
S-D-Bact-0341-a-S-17	S-D-Bact-0785-a-A-21	53	465	3-4	M	93.9845	98.4496	95.3502	100	100	95.5556	100	96.3964	93.9845	97.467	95.1131
S-D-Bact-0341-b-S-17	S-D-Bact-0785-a-A-21	53	465	3-4	M	94.4373	98.4496	95.4091	100	100	95.5556	100	96.6967	94.4373	97.5685	95.347
S-D-Bact-0347-a-S-19	S-D-Bact-0785-a-A-21	53	459	3-4	M	93.3376	96.8992	95.5268	100	100	95.5556	100	96.6967	93.3376	97.252	94.9051
S-D-Bact-0371-a-S-20	S-D-Bact-0785-a-A-21	53	435	3-4	M	92.9495	97.6744	94.1142	100	100	95.5556	97.2973	96.0961	92.9495	96.7109	94.0733
S-D-Bact-0008-a-S-16	S-D-Bact-0785-b-A-18	46	809	1-4	M	14.7477	51.938	24.5438	49.1228	0	40	43.2432	28.2282	0	31.478	22.563
S-D-Bact-0008-d-S-20	S-D-Bact-0785-b-A-18	46	809	1-4	M	14.6831	51.938	24.485	49.1228	0	37.7778	43.2432	28.2282	0	31.1848	22.4851
S-D-Bact-0049-a-S-21	S-D-Bact-0785-b-A-18	46	768	1-4	M	83.3765	92.2481	71.1595	87.7193	100	88.8889	86.4865	28.8288	28.8288	79.8384	73.7198
S-D-Bact-0343-a-S-15	S-D-Bact-0785-b-A-18	46	474	3-4	M	94.4373	98.4496	96.2331	100	100	95.5556	100	97.2973	94.4373	97.7466	95.7629
S-D-Bact-0008-a-S-16	S-D-Bact-0787-a-A-19	47	798	1-4	M	14.7477	0	24.5438	49.1228	0	13.3333	43.2432	28.2282	0	21.6524	20.5095
S-D-Bact-0008-d-S-20	S-D-Bact-0787-a-A-19	47	798	1-4	M	14.6831	0	24.485	49.1228	0	13.3333	43.2432	28.2282	0	21.637	20.4575
S-D-Bact-0049-a-S-21	S-D-Bact-0787-a-A-19	47	757	1-4	M	83.053	0	70.7475	87.7193	100	24.4444	86.4865	28.8288	0	60.1599	69.5607
S-D-Bact-0343-a-S-15	S-D-Bact-0787-a-A-19	47	463	3-4	M	94.1138	0	95.7622	100	100	26.6667	100	96.6967	0	76.6549	91.2659
S-D-Bact-0008-c-S-20	S-D-Bact-0787-a-A-20	50	801	1-3	M	14.8771	0	24.7204	49.1228	0	13.3333	43.2432	28.5285	0	21.7282	20.6655
S-D-Bact-0019-a-S-20	S-D-Bact-0787-a-A-20	50	788	1-4	M	18.8875	0	34.6086	57.8947	100	15.5556	48.6486	40.8408	0	39.5545	27.9439
S-D-Bact-0049-a-S-21	S-D-Bact-0787-a-A-20	50	758	1-4	M	82.9884	0	70.4532	87.7193	100	24.4444	86.4865	28.8288	0	60.1151	69.4047
S-D-Bact-0340-a-S-19	S-D-Bact-0787-a-A-20	50	467	3-4	M	93.7904	0	94.9382	100	100	26.6667	100	96.3964	0	76.474	90.746
S-D-Bact-0341-a-S-17	S-D-Bact-0787-a-A-20	50	466	3-4	M	93.8551	0	95.1148	100	100	26.6667	100	96.3964	0	76.5041	90.85
S-D-Bact-0343-a-S-15	S-D-Bact-0787-a-A-20	50	464	3-4	M	94.0492	0	95.4091	100	100	26.6667	100	96.6967	0	76.6027	91.084
S-D-Bact-0347-a-S-19	S-D-Bact-0787-a-A-20	50	460	3-4	M	93.2083	0	95.2913	100	100	26.6667	100	96.6967	0	76.4829	90.694
S-D-Bact-0371-a-S-20	S-D-Bact-0787-a-A-20	50	436	3-4	M	92.7555	0	93.8788	100	100	26.6667	97.2973	96.0961	0	75.8368	89.8102
S-D-Bact-0008-d-S-20	S-D-Bact-0787-b-A-20	50	799	1-4	M	14.6831	51.938	24.3673	49.1228	0	37.7778	43.2432	28.2282	0	31.17	22.4331
S-D-Bact-0019-a-S-20	S-D-Bact-0787-b-A-20	50	788	1-4	M	18.8875	65.1163	34.6086	57.8947	100	40	48.6486	40.8408	18.8875	50.7496	30.4133
S-D-Bact-0049-a-S-21	S-D-Bact-0787-b-A-20	50	758	1-4	M	83.1177	92.2481	70.4532	87.7193	100	88.8889	86.4865	28.8288	28.8288	79.7178	73.3039
S-D-Bact-0340-a-S-19	S-D-Bact-0787-b-A-20	50	467	3-4	M	93.9845	98.4496	94.9382	100	100	95.5556	100	96.3964	93.9845	97.4155	94.9311
S-D-Bact-0341-a-S-17	S-D-Bact-0787-b-A-20	50	466	3-4	M	94.0492	98.4496	95.1148	100	100	95.5556	100	96.3964	94.0492	97.4457	95.0351
S-D-Bact-0343-a-S-15	S-D-Bact-0787-b-A-20	50	464	3-4	M	94.2432	98.4496	95.4091	100	100	95.5556	100	96.6967	94.2432	97.5443	95.269
S-D-Bact-0347-a-S-19	S-D-Bact-0787-b-A-20	50	460	3-4	M	93.4023	96.8992	95.2913	100	100	95.5556	100	96.6967	93.4023	97.2306	94.8271
S-D-Bact-0371-a-S-20	S-D-Bact-0787-b-A-20	50	436	3-4	M	92.9495	97.6744	93.8788	100	100	95.5556	97.2973	96.0961	92.9495	96.6815	93.9693
S-D-Bact-0008-a-S-16	S-D-Bact-0907-a-A-19	47	918	1-5	M	0	0	0	0	0	0	0	0	0	0	0
S-D-Bact-0008-c-S-20	S-D-Bact-0907-a-A-19	47	920	1-3	M	0	0	0	0	0	0	0	0	0	0	0
S-D-Bact-0008-d-S-20	S-D-Bact-0907-a-A-19	47	918	1-5	M	0	0	0	0	0	0	0	0	0	0	0
S-D-Bact-0009-b-S-19	S-D-Bact-0907-a-A-19	47	407	4-5	M	0	0	0	0	0	0	0	0	0	0	0
S-D-Bact-0049-a-S-21	S-D-Bact-0907-a-A-19	47	877	1-5	M	0	0	0	0	0	0	0	0	0	0	0
S-D-Bact-0343-a-S-15	S-D-Bact-0907-a-A-19	47	583	3-5	M	0	0	0	0	0	0	0	0	0	0	0
S-D-Bact-0518-a-S-17	S-D-Bact-0907-a-A-19	47	408	4-5	M	0	0	0	0	0	0	0	0	0	0	0
S-D-Bact-0008-a-S-16	S-D-Bact-0907-a-A-20	47	919	1-5	M	14.8771	51.1628	24.7793	47.3684	0	37.7778	43.2432	27.9279	0	30.8921	22.615
S-D-Bact-0008-d-S-20	S-D-Bact-0907-a-A-20	47	919	1-5	M	14.8124	51.1628	24.7204	47.3684	0	35.5556	43.2432	27.9279	0	30.5988	22.537
S-D-Bact-0009-b-S-19	S-D-Bact-0907-a-A-20	47	408	4-5	M	15.7827	51.1628	31.1948	47.3684	0	37.7778	43.2432	34.5345	0	32.633	26.3842
S-D-Bact-0049-a-S-21	S-D-Bact-0907-a-A-20	47	878	1-5	M	84.282	92.2481	71.8069	85.9649	100	86.6667	86.4865	30.03	30.03	79.6856	74.4216
S-D-Bact-0343-a-S-15	S-D-Bact-0907-a-A-20	47	584	3-5	M	94.696	98.4496	96.8217	98.2456	100	95.5556	100	97.8979	94.696	97.7083	96.1528
S-D-Bact-0518-a-S-17	S-D-Bact-0907-a-A-20	47	409	4-5	M	94.3726	93.0233	97.116	94.7368	100	91.1111	100	96.3964	91.1111	95.8445	95.7369
S-D-Bact-0008-a-S-16	S-D-Bact-0908-a-A-18	43	918	1-5	M	14.8771	51.1628	24.8381	47.3684	0	37.7778	43.2432	27.9279	0	30.8994	22.641
S-D-Bact-0343-a-S-15	S-D-Bact-0908-a-A-18	43	583	3-5	M	94.696	98.4496	96.9394	98.2456	100	95.5556	100	97.8979	94.696	97.723	96.2048
S-*-Univ-0341-b-S-17	S-D-Bact-1028-b-A-19	54	706	3-6	M	0.0646831	0	0	0	0	0	0	0	0	0.00808538	0.0259943
S-*-Univ-0515-a-S-19	S-D-Bact-1028-b-A-19	54	532	4-6	M	0.0646831	0	0	0	0	0	0	0	0	0.00808538	0.0259943
S-*-Univ-0519-a-S-18	S-D-Bact-1028-b-A-19	54	528	4-6	M	0.0646831	0	0	0	0	0	0	0	0	0.00808538	0.0259943
S-D-Bact-0049-a-S-21	S-D-Bact-1028-b-A-19	54	998	1-6	M	0	0	0	0	0	0	0	0	0	0	0
S-D-Bact-0337-a-S-20	S-D-Bact-1028-b-A-19	54	710	3-6	M	0.0646831	0	0	0	0	0	0	0	0	0.00808538	0.0259943
S-D-Bact-0340-a-S-19	S-D-Bact-1028-b-A-19	54	707	3-6	M	0.0646831	0	0	0	0	0	0	0	0	0.00808538	0.0259943
S-D-Bact-0341-a-S-17	S-D-Bact-1028-b-A-19	54	706	3-6	M	0.0646831	0	0	0	0	0	0	0	0	0.00808538	0.0259943
S-D-Bact-0341-b-S-17	S-D-Bact-1028-b-A-19	54	706	3-6	M	0.0646831	0	0	0	0	0	0	0	0	0.00808538	0.0259943
S-D-Bact-0347-a-S-19	S-D-Bact-1028-b-A-19	54	700	3-6	M	0.0646831	0	0	0	0	0	0	0	0	0.00808538	0.0259943
S-D-Bact-0371-a-S-20	S-D-Bact-1028-b-A-19	54	676	3-6	M	0.0646831	0	0	0	0	0	0	0	0	0.00808538	0.0259943
S-D-Bact-0516-a-S-18	S-D-Bact-1028-b-A-19	54	531	4-6	M	0.0646831	0	0	0	0	0	0	0	0	0.00808538	0.0259943
S-D-Bact-0517-a-S-17	S-D-Bact-1028-b-A-19	54	530	4-6	M	0.0646831	0	0	0	0	0	0	0	0	0.00808538	0.0259943
S-D-Bact-0518-a-S-17	S-D-Bact-1028-b-A-19	54	529	4-6	M	0.0646831	0	0	0	0	0	0	0	0	0.00808538	0.0259943
S-*-Univ-0519-a-S-18	S-D-Bact-1061-a-A-17	52	543	4-6	M	0	0	0	0	0	0	0	0	0	0	0
S-D-Bact-0340-a-S-19	S-D-Bact-1061-a-A-17	52	722	3-6	M	0	0	0	0	0	0	0	0	0	0	0
S-D-Bact-0341-a-S-17	S-D-Bact-1061-a-A-17	52	721	3-6	M	0	0	0	0	0	0	0	0	0	0	0
S-D-Bact-0341-b-S-17	S-D-Bact-1061-a-A-17	52	721	3-6	M	0	0	0	0	0	0	0	0	0	0	0
S-D-Bact-0347-a-S-19	S-D-Bact-1061-a-A-17	52	715	3-6	M	0	0	0	0	0	0	0	0	0	0	0
S-D-Bact-0371-a-S-20	S-D-Bact-1061-a-A-17	52	691	3-6	M	0	0	0	0	0	0	0	0	0	0	0
S-D-Bact-0516-a-S-18	S-D-Bact-1061-a-A-17	52	546	4-6	M	0	0	0	0	0	0	0	0	0	0	0
S-D-Bact-0517-a-S-17	S-D-Bact-1061-a-A-17	52	545	4-6	M	0	0	0	0	0	0	0	0	0	0	0
S-D-Bact-0518-a-S-17	S-D-Bact-1061-a-A-17	52	544	4-6	M	0	0	0	0	0	0	0	0	0	0	0
S-*-Univ-0341-b-S-17	S-D-Bact-1046-a-A-19	55	724	3-6	M	0	0	0	0	0	0	0	0	0	0	0
S-*-Univ-0515-a-S-19	S-D-Bact-1046-a-A-19	55	550	4-6	M	0	0	0	0	0	0	0	0	0	0	0
S-*-Univ-0519-a-S-18	S-D-Bact-1046-a-A-19	55	546	4-6	M	0	0	0	0	0	0	0	0	0	0	0
S-D-Bact-0049-a-S-21	S-D-Bact-1046-a-A-19	55	1016	1-6	M	0	0	0	0	0	0	0	0	0	0	0
S-D-Bact-0337-a-S-20	S-D-Bact-1046-a-A-19	55	728	3-6	M	0	0	0	0	0	0	0	0	0	0	0
S-D-Bact-0340-a-S-19	S-D-Bact-1046-a-A-19	55	725	3-6	M	0	0	0	0	0	0	0	0	0	0	0
S-D-Bact-0341-a-S-17	S-D-Bact-1046-a-A-19	55	724	3-6	M	0	0	0	0	0	0	0	0	0	0	0
S-D-Bact-0341-b-S-17	S-D-Bact-1046-a-A-19	55	724	3-6	M	0	0	0	0	0	0	0	0	0	0	0
S-D-Bact-0347-a-S-19	S-D-Bact-1046-a-A-19	55	718	3-6	M	0	0	0	0	0	0	0	0	0	0	0
S-D-Bact-0371-a-S-20	S-D-Bact-1046-a-A-19	55	694	3-6	M	0	0	0	0	0	0	0	0	0	0	0
S-D-Bact-0516-a-S-18	S-D-Bact-1046-a-A-19	55	549	4-6	M	0	0	0	0	0	0	0	0	0	0	0
S-D-Bact-0517-a-S-17	S-D-Bact-1046-a-A-19	55	548	4-6	M	0	0	0	0	0	0	0	0	0	0	0
S-D-Bact-0518-a-S-17	S-D-Bact-1046-a-A-19	55	547	4-6	M	0	0	0	0	0	0	0	0	0	0	0
S-*-Univ-0341-b-S-17	S-D-Bact-1061-a-A-19	57	743	3-6	M	0.0646831	0	0	0	0	0	0	0	0	0.00808538	0.0259943
S-*-Univ-0515-a-S-19	S-D-Bact-1061-a-A-19	57	569	4-6	M	0.0646831	0	0	0	0	0	0	0	0	0.00808538	0.0259943
S-*-Univ-0519-a-S-18	S-D-Bact-1061-a-A-19	57	565	4-6	M	0.0646831	0	0	0	0	0	0	0	0	0.00808538	0.0259943
S-D-Bact-0337-a-S-20	S-D-Bact-1061-a-A-19	57	747	3-6	M	0.0646831	0	0	0	0	0	0	0	0	0.00808538	0.0259943
S-D-Bact-0340-a-S-19	S-D-Bact-1061-a-A-19	57	744	3-6	M	0.0646831	0	0	0	0	0	0	0	0	0.00808538	0.0259943
S-D-Bact-0341-a-S-17	S-D-Bact-1061-a-A-19	57	743	3-6	M	0.0646831	0	0	0	0	0	0	0	0	0.00808538	0.0259943
S-D-Bact-0341-b-S-17	S-D-Bact-1061-a-A-19	57	743	3-6	M	0.0646831	0	0	0	0	0	0	0	0	0.00808538	0.0259943
S-D-Bact-0347-a-S-19	S-D-Bact-1061-a-A-19	57	737	3-6	M	0.0646831	0	0	0	0	0	0	0	0	0.00808538	0.0259943
S-D-Bact-0371-a-S-20	S-D-Bact-1061-a-A-19	57	713	3-6	M	0	0	0	0	0	0	0	0	0	0	0
S-D-Bact-0516-a-S-18	S-D-Bact-1061-a-A-19	57	568	4-6	M	0.0646831	0	0	0	0	0	0	0	0	0.00808538	0.0259943
S-D-Bact-0517-a-S-17	S-D-Bact-1061-a-A-19	57	567	4-6	M	0.0646831	0	0	0	0	0	0	0	0	0.00808538	0.0259943
S-*-Univ-0341-b-S-17	S-D-Bact-1061-a-A-20	57	740	3-6	M	0.0646831	0	0	0	0	0	0	0	0	0.00808538	0.0259943
S-*-Univ-0515-a-S-19	S-D-Bact-1061-a-A-20	57	566	4-6	M	0.0646831	0	0	0	0	0	0	0	0	0.00808538	0.0259943
S-*-Univ-0519-a-S-18	S-D-Bact-1061-a-A-20	57	562	4-6	M	0.0646831	0	0	0	0	0	0	0	0	0.00808538	0.0259943
S-D-Bact-0337-a-S-20	S-D-Bact-1061-a-A-20	57	744	3-6	M	0.0646831	0	0	0	0	0	0	0	0	0.00808538	0.0259943
S-D-Bact-0340-a-S-19	S-D-Bact-1061-a-A-20	57	741	3-6	M	0.0646831	0	0	0	0	0	0	0	0	0.00808538	0.0259943
S-D-Bact-0341-a-S-17	S-D-Bact-1061-a-A-20	57	740	3-6	M	0.0646831	0	0	0	0	0	0	0	0	0.00808538	0.0259943
S-D-Bact-0341-b-S-17	S-D-Bact-1061-a-A-20	57	740	3-6	M	0.0646831	0	0	0	0	0	0	0	0	0.00808538	0.0259943
S-D-Bact-0347-a-S-19	S-D-Bact-1061-a-A-20	57	734	3-6	M	0.0646831	0	0	0	0	0	0	0	0	0.00808538	0.0259943
S-D-Bact-0371-a-S-20	S-D-Bact-1061-a-A-20	57	710	3-6	M	0	0	0	0	0	0	0	0	0	0	0
S-D-Bact-0516-a-S-18	S-D-Bact-1061-a-A-20	57	565	4-6	M	0.0646831	0	0	0	0	0	0	0	0	0.00808538	0.0259943
S-D-Bact-0517-a-S-17	S-D-Bact-1061-a-A-20	57	564	4-6	M	0.0646831	0	0	0	0	0	0	0	0	0.00808538	0.0259943
S-*-Univ-0519-a-S-18	S-D-Bact-1091-a-A-16	50	588	4-6	M	0.0646831	0	0	0	0	0	0	0.3003	0	0.0456229	0.0519886
S-D-Bact-0340-a-S-19	S-D-Bact-1091-a-A-16	50	767	3-6	M	0.0646831	0	0	0	0	0	0	0.3003	0	0.0456229	0.0519886
S-D-Bact-0341-a-S-17	S-D-Bact-1091-a-A-16	50	766	3-6	M	0.0646831	0	0	0	0	0	0	0.3003	0	0.0456229	0.0519886
S-D-Bact-0343-a-S-15	S-D-Bact-1091-a-A-16	50	764	3-6	M	0.0646831	0	0	0	0	0	0	0.3003	0	0.0456229	0.0519886
S-D-Bact-0347-a-S-19	S-D-Bact-1091-a-A-16	50	760	3-6	M	0.0646831	0	0	0	0	0	0	0.3003	0	0.0456229	0.0519886
S-D-Bact-0371-a-S-20	S-D-Bact-1091-a-A-16	50	736	3-6	M	0.0646831	0	0	0	0	0	0	0.3003	0	0.0456229	0.0519886
S-D-Bact-0516-a-S-18	S-D-Bact-1091-a-A-16	50	591	4-6	M	0.0646831	0	0	0	0	0	0	0.3003	0	0.0456229	0.0519886
S-D-Bact-0517-a-S-17	S-D-Bact-1091-a-A-16	50	590	4-6	M	0.0646831	0	0	0	0	0	0	0.3003	0	0.0456229	0.0519886
S-D-Bact-0518-a-S-17	S-D-Bact-1091-a-A-16	50	589	4-6	M	0.0646831	0	0	0	0	0	0	0.3003	0	0.0456229	0.0519886
S-D-Bact-0343-a-S-15	S-D-Bact-1100-a-A-15	45	772	3-6	M	0.129366	0	0	0	0	0	0	97.2973	0	12.1783	8.47414
S-D-Bact-0518-a-S-17	S-D-Bact-1100-a-A-15	45	597	4-6	M	0.129366	0	0	0	0	0	0	95.7958	0	11.9906	8.34416
S-D-Bact-0564-a-S-15	S-D-Bact-1100-a-A-15	45	551	5-6	M	0.129366	0	0	0	0	0	0	97.2973	0	12.1783	8.47414
S-*-Univ-0519-a-S-18	S-D-Bact-1391-a-A-17	53	889	4-8	M	0.0646831	0	0	0	0	0	0	0	0	0.00808538	0.0259943
S-*-Univ-0789-a-S-18	S-D-Bact-1391-a-A-17	53	619	5-8	M	0	0	0	0	0	0	0	0	0	0	0
S-D-Bact-0516-a-S-18	S-D-Bact-1391-a-A-17	53	892	4-8	M	0.0646831	0	0	0	0	0	0	0	0	0.00808538	0.0259943
S-D-Bact-0517-a-S-17	S-D-Bact-1391-a-A-17	53	891	4-8	M	0.0646831	0	0	0	0	0	0	0	0	0.00808538	0.0259943
S-D-Bact-0518-a-S-17	S-D-Bact-1391-a-A-17	53	890	4-8	M	0.0646831	0	0	0	0	0	0	0	0	0.00808538	0.0259943
S-D-Bact-0917-a-S-16	S-D-Bact-1391-a-A-17	53	491	6-8	M	0.0646831	0	0	0	0	0	0	0	0	0.00808538	0.0259943
S-D-Bact-0917-a-S-18	S-D-Bact-1391-a-A-17	53	491	6-8	M	0.0646831	0	0	0	0	0	0	0	0	0.00808538	0.0259943
S-D-Bact-0917-a-S-19	S-D-Bact-1391-a-A-17	53	491	6-8	M	0.0646831	0	0	0	0	0	0	0	0	0.00808538	0.0259943
S-*-Univ-0519-a-S-18	S-D-Bact-1391-b-A-17	53	889	4-8	M	0.0646831	0	0	0	0	0	0	0	0	0.00808538	0.0259943
S-*-Univ-0789-a-S-18	S-D-Bact-1391-b-A-17	53	619	5-8	M	0	0	0	0	0	0	0	0	0	0	0
S-D-Bact-0516-a-S-18	S-D-Bact-1391-b-A-17	53	892	4-8	M	0.0646831	0	0	0	0	0	0	0	0	0.00808538	0.0259943
S-D-Bact-0517-a-S-17	S-D-Bact-1391-b-A-17	53	891	4-8	M	0.0646831	0	0	0	0	0	0	0	0	0.00808538	0.0259943
S-D-Bact-0518-a-S-17	S-D-Bact-1391-b-A-17	53	890	4-8	M	0.0646831	0	0	0	0	0	0	0	0	0.00808538	0.0259943
S-D-Bact-0785-a-S-18	S-D-Bact-1391-b-A-17	53	623	5-8	M	0.0646831	0	0	0	0	0	0	0	0	0.00808538	0.0259943
S-D-Bact-0917-a-S-16	S-D-Bact-1391-b-A-17	53	491	6-8	M	0.0646831	0	0	0	0	0	0	0	0	0.00808538	0.0259943
S-D-Bact-0917-a-S-18	S-D-Bact-1391-b-A-17	53	491	6-8	M	0.0646831	0	0	0	0	0	0	0	0	0.00808538	0.0259943
S-D-Bact-0917-a-S-19	S-D-Bact-1391-b-A-17	53	491	6-8	M	0.0646831	0	0	0	0	0	0	0	0	0.00808538	0.0259943
S-*-Univ-0519-a-S-18	S-D-Bact-1392-a-A-16	53	889	4-8	M	0.0646831	0	0	0	0	0	0	0	0	0.00808538	0.0259943
S-*-Univ-0789-a-S-18	S-D-Bact-1392-a-A-16	53	619	5-8	M	0	0	0	0	0	0	0	0	0	0	0
S-D-Bact-0516-a-S-18	S-D-Bact-1392-a-A-16	53	892	4-8	M	0.0646831	0	0	0	0	0	0	0	0	0.00808538	0.0259943
S-D-Bact-0517-a-S-17	S-D-Bact-1392-a-A-16	53	891	4-8	M	0.0646831	0	0	0	0	0	0	0	0	0.00808538	0.0259943
S-D-Bact-0518-a-S-17	S-D-Bact-1392-a-A-16	53	890	4-8	M	0.0646831	0	0	0	0	0	0	0	0	0.00808538	0.0259943
S-D-Bact-0785-a-S-18	S-D-Bact-1392-a-A-16	53	623	5-8	M	0.0646831	0	0	0	0	0	0	0	0	0.00808538	0.0259943
S-D-Bact-0917-a-S-16	S-D-Bact-1392-a-A-16	53	491	6-8	M	0.0646831	0	0	0	0	0	0	0	0	0.00808538	0.0259943
S-D-Bact-0917-a-S-18	S-D-Bact-1392-a-A-16	53	491	6-8	M	0.0646831	0	0	0	0	0	0	0	0	0.00808538	0.0259943
S-D-Bact-0917-a-S-19	S-D-Bact-1392-a-A-16	53	491	6-8	M	0.0646831	0	0	0	0	0	0	0	0	0.00808538	0.0259943
S-*-Univ-0906-a-S-17	S-D-Bact-1492-a-A-16	38	602	6-8	M	0	0	0	0	0	0	0	0	0	0	0
S-D-Bact-0564-a-S-15	S-D-Bact-1492-a-A-16	38	944	4-9	M	18.1759	40.3101	32.1954	63.1579	0	28.8889	40.5405	49.5495	0	34.1023	28.8277
S-D-Bact-0784-a-S-15	S-D-Bact-1492-a-A-16	38	724	5-9	M	17.9172	0	31.6657	63.1579	0	11.1111	40.5405	50.1502	0	26.8178	26.9821
S-*-Univ-0789-a-S-18	S-D-Bact-1492-a-A-19	47	722	5-9	M	0	0	0	0	0	0	0	0	0	0	0
S-D-Bact-0785-a-S-18	S-D-Bact-1492-a-A-19	47	726	5-9	M	0	0	0	0	0	0	0	0	0	0	0
S-*-Univ-0906-a-S-17	S-D-Bact-1493-a-A-16	40	603	6-9	M	0	0	0	0	0	0	0	0	0	0	0
S-D-Bact-0564-a-S-15	S-D-Bact-1493-a-A-16	40	945	4-9	M	16.7529	32.5581	30.4297	33.3333	0	26.6667	40.5405	49.2492	0	28.6913	26.7221
S-D-Bact-0784-a-S-15	S-D-Bact-1493-a-A-16	40	725	5-9	M	16.4942	0	29.8999	33.3333	0	8.88889	40.5405	49.8498	0	22.3758	25.1365
S-D-Bact-0907-a-S-20	S-D-Bact-1493-a-A-16	40	602	6-9	M	0.194049	0	0	0	0	0	0	49.5495	0	6.21795	4.36704
S-D-Bact-0909-a-S-18	S-D-Bact-1493-a-A-16	40	600	6-9	M	16.7529	37.9845	30.1942	33.3333	0	26.6667	40.5405	49.5495	0	29.3777	26.8261
S-*-Univ-0341-b-S-17	S-*-Univ-0517-a-A-15	54	191	3	S	94.4373	93.0233	97.7045	94.7368	100	97.7778	100	96.3964	93.0233	96.7595	96.1009
S-D-Bact-0337-a-S-20	S-*-Univ-0517-a-A-15	54	195	3	S	93.8551	93.0233	97.3514	92.9825	100	97.7778	100	95.7958	92.9825	96.3482	95.633
S-D-Bact-0340-a-S-19	S-*-Univ-0517-a-A-15	54	192	3	S	94.0492	93.0233	97.4691	94.7368	100	97.7778	100	96.0961	93.0233	96.644	95.8149
S-D-Bact-0341-a-S-17	S-*-Univ-0517-a-A-15	54	191	3	S	94.1138	93.0233	97.6457	94.7368	100	97.7778	100	96.0961	93.0233	96.6742	95.9189
S-D-Bact-0341-b-S-17	S-*-Univ-0517-a-A-15	54	191	3	S	94.5666	93.0233	97.7634	94.7368	100	97.7778	100	96.3964	93.0233	96.783	96.1788
S-D-Bact-0347-a-S-19	S-*-Univ-0517-a-A-15	54	185	3	S	93.5317	91.4729	97.7634	94.7368	100	97.7778	100	96.3964	91.4729	96.4599	95.7109
S-D-Bact-0371-a-S-20	S-*-Univ-0517-a-A-15	54	161	3	S	93.0789	93.0233	96.5274	94.7368	100	97.7778	97.2973	95.4955	93.0233	95.9921	94.9311
S-*-Univ-0341-b-S-17	S-*-Univ-0522-a-A-18	55	198	3	S	95.0841	93.7984	97.8222	94.7368	100	95.5556	100	96.6967	93.7984	96.7117	96.4388
S-D-Bact-0337-a-S-20	S-*-Univ-0522-a-A-18	55	202	3	S	94.5019	93.7984	97.4691	92.9825	100	95.5556	100	96.0961	92.9825	96.3004	95.9709
S-D-Bact-0340-a-S-19	S-*-Univ-0522-a-A-18	55	199	3	S	94.696	93.7984	97.5868	94.7368	100	95.5556	100	96.3964	93.7984	96.5963	96.1528
S-D-Bact-0341-a-S-17	S-*-Univ-0522-a-A-18	55	198	3	S	94.7607	93.7984	97.7634	94.7368	100	95.5556	100	96.3964	93.7984	96.6264	96.2568
S-D-Bact-0341-b-S-17	S-*-Univ-0522-a-A-18	55	198	3	S	95.2135	93.7984	97.8811	94.7368	100	95.5556	100	96.6967	93.7984	96.7353	96.5168
S-D-Bact-0347-a-S-19	S-*-Univ-0522-a-A-18	55	192	3	S	94.1785	92.2481	97.8811	94.7368	100	95.5556	100	96.6967	92.2481	96.4121	96.0489
S-D-Bact-0371-a-S-20	S-*-Univ-0522-a-A-18	55	168	3	S	93.7904	93.0233	96.5862	94.7368	100	95.5556	97.2973	95.7958	93.0233	95.8482	95.243
S-D-Bact-0784-a-S-19	S-*-Univ-1100-a-A-15	46	331	5-7	S	0	0	0	0	0	0	0	0	0	0	0
S-D-Bact-0785-a-S-18	S-*-Univ-1100-a-A-15	46	330	5-7	S	0	0	0	0	0	0	0	0	0	0	0
S-D-Bact-0907-a-S-20	S-*-Univ-1100-a-A-15	46	208	6-7	S	0	0	0	0	0	0	0	0	0	0	0
S-D-Bact-0909-a-S-18	S-*-Univ-1100-a-A-15	46	206	6-7	S	0	0	0	0	0	0	0	0	0	0	0
S-D-Bact-0917-a-S-16	S-*-Univ-1100-a-A-15	46	198	6-7	S	0	0	0	0	0	0	0	0	0	0	0
S-D-Bact-1099-a-S-16	S-*-Univ-1390-a-A-17	51	308	7-8	S	0.0646831	0	0	0	0	0	0	0	0	0.00808538	0.0259943
S-D-Bact-1099-a-S-16	S-*-Univ-1390-a-A-18	53	292	7-8	S	87.5162	72.8682	85.8152	89.4737	100	88.8889	94.5946	93.6937	72.8682	89.1063	86.9249
S-D-Bact-1099-a-S-16	S-*-Univ-1390-b-A-17	51	308	7-8	S	0.0646831	0	0	0	0	0	0	0	0	0.00808538	0.0259943
S-D-Bact-1099-a-S-16	S-*-Univ-1392-a-A-15	49	294	7-8	S	0.0646831	0	0	0	0	0	0	0	0	0.00808538	0.0259943
S-D-Bact-0008-a-S-16	S-D-Bact-0343-a-A-15	46	350	1-2	S	0	0	0	0	0	0	0	0	0	0	0
S-D-Bact-0049-a-S-21	S-D-Bact-0343-a-A-15	46	309	1-2	S	0	0	0	0	0	0	0	0	0	0	0
S-*-Univ-0341-b-S-17	S-D-Bact-0515-a-A-19	58	193	3	S	94.1785	93.0233	97.2925	94.7368	100	95.5556	100	95.7958	93.0233	96.3228	95.7369
S-D-Bact-0337-a-S-20	S-D-Bact-0515-a-A-19	58	197	3	S	93.5964	93.0233	96.9394	92.9825	100	95.5556	100	95.1952	92.9825	95.9115	95.269
S-D-Bact-0340-a-S-19	S-D-Bact-0515-a-A-19	58	194	3	S	93.7904	93.0233	97.0571	94.7368	100	95.5556	100	95.4955	93.0233	96.2073	95.451
S-D-Bact-0341-a-S-17	S-D-Bact-0515-a-A-19	58	193	3	S	93.8551	93.0233	97.2337	94.7368	100	95.5556	100	95.4955	93.0233	96.2375	95.555
S-D-Bact-0341-b-S-17	S-D-Bact-0515-a-A-19	58	193	3	S	94.3079	93.0233	97.3514	94.7368	100	95.5556	100	95.7958	93.0233	96.3463	95.8149
S-D-Bact-0347-a-S-19	S-D-Bact-0515-a-A-19	58	187	3	S	93.3376	91.4729	97.3514	94.7368	100	95.5556	100	95.7958	91.4729	96.0313	95.373
S-*-Univ-0341-b-S-17	S-D-Bact-0517-a-A-18	55	194	3	S	94.3079	93.0233	97.6457	94.7368	100	93.3333	100	96.3964	93.0233	96.1804	95.9709
S-D-Bact-0337-a-S-20	S-D-Bact-0517-a-A-18	55	198	3	S	93.7257	93.0233	97.2925	92.9825	100	93.3333	100	95.7958	92.9825	95.7691	95.503
S-D-Bact-0340-a-S-19	S-D-Bact-0517-a-A-18	55	195	3	S	93.9198	93.0233	97.4102	94.7368	100	93.3333	100	96.0961	93.0233	96.0649	95.6849
S-D-Bact-0341-a-S-17	S-D-Bact-0517-a-A-18	55	194	3	S	93.9845	93.0233	97.5868	94.7368	100	93.3333	100	96.0961	93.0233	96.0951	95.7889
S-D-Bact-0341-b-S-17	S-D-Bact-0517-a-A-18	55	194	3	S	94.4373	93.0233	97.7045	94.7368	100	93.3333	100	96.3964	93.0233	96.204	96.0489
S-D-Bact-0347-a-S-19	S-D-Bact-0517-a-A-18	55	188	3	S	93.4023	91.4729	97.7045	94.7368	100	93.3333	100	96.3964	91.4729	95.8808	95.581
S-D-Bact-0340-a-S-19	S-D-Bact-0518-a-A-17	52	195	3	S	94.0492	93.0233	97.528	94.7368	100	95.5556	100	96.0961	93.0233	96.3736	95.8149
S-D-Bact-0340-a-S-19	S-D-Bact-0518-a-A-17	52	211	3	S	94.0492	93.0233	97.528	94.7368	100	95.5556	100	96.0961	93.0233	96.3736	95.8149
S-D-Bact-0341-a-S-17	S-D-Bact-0518-a-A-17	52	194	3	S	94.1138	93.0233	97.7045	94.7368	100	95.5556	100	96.0961	93.0233	96.4038	95.9189
S-D-Bact-0341-a-S-17	S-D-Bact-0518-a-A-17	52	210	3	S	94.1138	93.0233	97.7045	94.7368	100	95.5556	100	96.0961	93.0233	96.4038	95.9189
S-D-Bact-0341-b-S-17	S-D-Bact-0518-a-A-17	52	194	3	S	94.5666	93.0233	97.8222	94.7368	100	95.5556	100	96.3964	93.0233	96.5126	96.1788
S-D-Bact-0341-b-S-17	S-D-Bact-0518-a-A-17	52	210	3	S	94.5666	93.0233	97.8222	94.7368	100	95.5556	100	96.3964	93.0233	96.5126	96.1788
S-D-Bact-0347-a-S-19	S-D-Bact-0518-a-A-17	52	188	3	S	93.5317	91.4729	97.8222	94.7368	100	95.5556	100	96.3964	91.4729	96.1895	95.7109
S-D-Bact-0347-a-S-19	S-D-Bact-0518-a-A-17	52	204	3	S	93.5317	91.4729	97.8222	94.7368	100	95.5556	100	96.3964	91.4729	96.1895	95.7109
S-D-Bact-0371-a-S-20	S-D-Bact-0518-a-A-17	52	180	3	S	93.2083	93.0233	96.5862	94.7368	100	95.5556	97.2973	95.4955	93.0233	95.7379	94.9831
S-D-Bact-0340-a-S-19	S-D-Bact-0518-b-A-17	52	195	3	S	94.0492	93.0233	97.528	94.7368	100	95.5556	100	96.0961	93.0233	96.3736	95.8149
S-D-Bact-0341-a-S-17	S-D-Bact-0518-b-A-17	52	194	3	S	94.1138	93.0233	97.7045	94.7368	100	95.5556	100	96.0961	93.0233	96.4038	95.9189
S-D-Bact-0341-b-S-17	S-D-Bact-0518-b-A-17	52	194	3	S	94.5666	93.0233	97.8222	94.7368	100	95.5556	100	96.3964	93.0233	96.5126	96.1788
S-D-Bact-0347-a-S-19	S-D-Bact-0518-b-A-17	52	188	3	S	93.5317	91.4729	97.8222	94.7368	100	95.5556	100	96.3964	91.4729	96.1895	95.7109
S-*-Univ-0341-b-S-17	S-D-Bact-0519-a-A-18	54	196	3	S	0	0	0	0	0	0	0	0	0	0	0
S-D-Bact-0337-a-S-20	S-D-Bact-0519-a-A-18	54	200	3	S	0	0	0	0	0	0	0	0	0	0	0
S-D-Bact-0340-a-S-19	S-D-Bact-0519-a-A-18	54	197	3	S	0	0	0	0	0	0	0	0	0	0	0
S-D-Bact-0341-a-S-17	S-D-Bact-0519-a-A-18	54	196	3	S	0	0	0	0	0	0	0	0	0	0	0
S-D-Bact-0341-b-S-17	S-D-Bact-0519-a-A-18	54	196	3	S	0	0	0	0	0	0	0	0	0	0	0
S-D-Bact-0347-a-S-19	S-D-Bact-0519-a-A-18	54	190	3	S	0	0	0	0	0	0	0	0	0	0	0
S-*-Univ-0341-b-S-17	S-D-Bact-0521-a-A-20	57	200	3	S	0	0	0	0	0	0	0	0	0	0	0
S-D-Bact-0337-a-S-20	S-D-Bact-0521-a-A-20	57	204	3	S	0	0	0	0	0	0	0	0	0	0	0
S-D-Bact-0340-a-S-19	S-D-Bact-0521-a-A-20	57	201	3	S	0	0	0	0	0	0	0	0	0	0	0
S-D-Bact-0341-a-S-17	S-D-Bact-0521-a-A-20	57	200	3	S	0	0	0	0	0	0	0	0	0	0	0
S-D-Bact-0341-b-S-17	S-D-Bact-0521-a-A-20	57	200	3	S	0	0	0	0	0	0	0	0	0	0	0
S-D-Bact-0347-a-S-19	S-D-Bact-0521-a-A-20	57	194	3	S	0	0	0	0	0	0	0	0	0	0	0
S-*-Univ-0515-a-S-19	S-D-Bact-0781-a-A-26	58	292	4	S	92.7555	0	94.7028	94.7368	100	26.6667	100	94.5946	0	75.432	89.9922
S-*-Univ-0519-a-S-18	S-D-Bact-0781-a-A-26	58	288	4	S	92.8202	0	95.0559	94.7368	100	26.6667	100	95.1952	0	75.5594	90.2262
S-D-Bact-0516-a-S-18	S-D-Bact-0781-a-A-26	58	291	4	S	92.7555	0	94.9382	94.7368	100	26.6667	100	94.8949	0	75.499	90.1222
S-D-Bact-0517-a-S-17	S-D-Bact-0781-a-A-26	58	290	4	S	92.9495	0	94.9971	94.7368	100	26.6667	100	95.1952	0	75.5682	90.2521
S-D-Bact-0564-a-S-15	S-D-Bact-0784-a-A-15	37	239	4	S	93.6611	0	96.4097	100	100	26.6667	97.2973	97.8979	0	76.4916	91.4479
S-D-Bact-0518-a-S-17	S-D-Bact-0785-a-A-18	47	303	4	S	94.1138	93.0233	96.4685	94.7368	100	93.3333	100	95.7958	93.0233	95.9339	95.321
S-*-Univ-0519-a-S-18	S-D-Bact-0785-a-A-19	50	285	4	S	0.0646831	0	0.0588582	0	0	0	0	0	0	0.0154427	0.0519886
S-D-Bact-0516-a-S-18	S-D-Bact-0785-a-A-19	50	288	4	S	0.0646831	0	0.0588582	0	0	0	0	0	0	0.0154427	0.0519886
S-D-Bact-0517-a-S-17	S-D-Bact-0785-a-A-19	50	287	4	S	0.0646831	0	0.0588582	0	0	0	0	0	0	0.0154427	0.0519886
S-D-Bact-0518-a-S-17	S-D-Bact-0785-a-A-19	50	286	4	S	0.0646831	0	0.0588582	0	0	0	0	0	0	0.0154427	0.0519886
S-*-Univ-0519-a-S-18	S-D-Bact-0785-a-A-21	53	287	4	S	93.7257	93.0233	95.8211	94.7368	100	93.3333	100	95.1952	93.0233	95.7294	94.8271
S-D-Bact-0516-a-S-18	S-D-Bact-0785-a-A-21	53	290	4	S	93.6611	93.0233	95.7034	94.7368	100	93.3333	100	94.8949	93.0233	95.6691	94.7232
S-D-Bact-0517-a-S-17	S-D-Bact-0785-a-A-21	53	289	4	S	93.8551	93.0233	95.7622	94.7368	100	93.3333	100	95.1952	93.0233	95.7382	94.8531
S-D-Bact-0518-a-S-17	S-D-Bact-0785-a-A-21	53	288	4	S	93.9198	93.0233	95.8799	94.7368	100	93.3333	100	95.1952	93.0233	95.761	94.9311
S-D-Bact-0518-a-S-17	S-D-Bact-0785-b-A-18	46	299	4	S	94.1138	93.0233	96.4685	94.7368	100	93.3333	100	95.7958	93.0233	95.9339	95.321
S-D-Bact-0564-a-S-15	S-D-Bact-0785-b-A-18	46	253	4	S	93.1436	92.2481	96.2331	100	100	95.5556	97.2973	97.2973	92.2481	96.4719	95.0091
S-D-Bact-0518-a-S-17	S-D-Bact-0787-a-A-19	47	288	4	S	93.9198	0	95.9976	94.7368	100	26.6667	100	95.1952	0	75.8145	91.084
S-*-Univ-0519-a-S-18	S-D-Bact-0787-a-A-20	50	288	4	S	93.6611	0	95.5856	94.7368	100	26.6667	100	95.1952	0	75.7307	90.798
S-D-Bact-0516-a-S-18	S-D-Bact-0787-a-A-20	50	291	4	S	93.5964	0	95.4679	94.7368	100	26.6667	100	94.8949	0	75.6703	90.694
S-D-Bact-0517-a-S-17	S-D-Bact-0787-a-A-20	50	290	4	S	93.7904	0	95.5268	94.7368	100	26.6667	100	95.1952	0	75.7395	90.824
S-D-Bact-0518-a-S-17	S-D-Bact-0787-a-A-20	50	289	4	S	93.8551	0	95.6445	94.7368	100	26.6667	100	95.1952	0	75.7623	90.902
S-*-Univ-0519-a-S-18	S-D-Bact-0787-b-A-20	50	288	4	S	93.8551	93.0233	95.5856	94.7368	100	93.3333	100	95.1952	93.0233	95.7162	94.7751
S-D-Bact-0516-a-S-18	S-D-Bact-0787-b-A-20	50	291	4	S	93.7904	93.0233	95.4679	94.7368	100	93.3333	100	94.8949	93.0233	95.6558	94.6712
S-D-Bact-0517-a-S-17	S-D-Bact-0787-b-A-20	50	290	4	S	93.9845	93.0233	95.5268	94.7368	100	93.3333	100	95.1952	93.0233	95.725	94.8011
S-D-Bact-0518-a-S-17	S-D-Bact-0787-b-A-20	50	289	4	S	94.0492	93.0233	95.6445	94.7368	100	93.3333	100	95.1952	93.0233	95.7478	94.8791
S-D-Bact-0784-a-S-19	S-D-Bact-0907-a-A-19	47	142	5	S	0	0	0	0	0	0	0	0	0	0	0
S-D-Bact-0785-a-S-18	S-D-Bact-0907-a-A-19	47	141	5	S	0	0	0	0	0	0	0	0	0	0	0
S-D-Bact-0564-a-S-15	S-D-Bact-0908-a-A-18	41	362	4	S	93.3376	92.2481	96.9982	98.2456	100	95.5556	97.2973	98.1982	92.2481	96.4851	95.477
S-D-Bact-0784-a-S-19	S-D-Bact-1061-a-A-17	52	278	5	S	0	0	0	0	0	0	0	0	0	0	0
S-D-Bact-0785-a-S-18	S-D-Bact-1061-a-A-17	52	277	5	S	0	0	0	0	0	0	0	0	0	0	0
S-D-Bact-0784-a-S-19	S-D-Bact-1091-a-A-16	50	323	5-7	S	0.0646831	0	0	0	0	0	0	0.3003	0	0.0456229	0.0519886
S-D-Bact-0785-a-S-18	S-D-Bact-1091-a-A-16	50	322	5-7	S	0.0646831	0	0	0	0	0	0	0.3003	0	0.0456229	0.0519886
S-D-Bact-0907-a-S-20	S-D-Bact-1091-a-A-16	50	200	6-7	S	0	0	0	0	0	0	0	0.3003	0	0.0375375	0.0259943
S-D-Bact-0909-a-S-18	S-D-Bact-1091-a-A-16	50	198	6-7	S	0.0646831	0	0	0	0	0	0	0.3003	0	0.0456229	0.0519886
S-D-Bact-0917-a-S-16	S-D-Bact-1091-a-A-16	50	190	6-7	S	0.0646831	0	0	0	0	0	0	0.3003	0	0.0456229	0.0519886
S-D-Bact-0784-a-S-19	S-D-Bact-1100-a-A-15	45	331	5-7	S	0.129366	0	0	0	0	0	0	96.997	0	12.1408	8.44814
S-D-Bact-0785-a-S-18	S-D-Bact-1100-a-A-15	45	330	5-7	S	0.129366	0	0	0	0	0	0	96.997	0	12.1408	8.44814
S-D-Bact-0907-a-S-20	S-D-Bact-1100-a-A-15	45	208	6-7	S	0	0	0	0	0	0	0	97.5976	0	12.1997	8.44814
S-D-Bact-0909-a-S-18	S-D-Bact-1100-a-A-15	45	206	6-7	S	0.129366	0	0	0	0	0	0	97.5976	0	12.2159	8.50013
S-D-Bact-0917-a-S-16	S-D-Bact-1100-a-A-15	45	198	6-7	S	0.129366	0	0	0	0	0	0	97.5976	0	12.2159	8.50013
S-D-Bact-1099-a-S-16	S-D-Bact-1391-a-A-17	53	309	7-8	S	0.0646831	0	0	0	0	0	0	0	0	0.00808538	0.0259943
S-D-Bact-1099-a-S-16	S-D-Bact-1391-b-A-17	53	309	7-8	S	0.0646831	0	0	0	0	0	0	0	0	0.00808538	0.0259943
S-D-Bact-1099-a-S-16	S-D-Bact-1392-a-A-16	53	309	7-8	S	0.0646831	0	0	0	0	0	0	0	0	0.00808538	0.0259943

## Sheet: >=95% overall coverage
						% Coverage
forward_primer	reverse_primer	Tm	length	HV	Group	Alcanivorax	Cycloclasticus	Marinobacter	Neptunomonas	Oleiphilus	Oleispira	Thalassolituus	Thalassospira	Minimum coverage for all target taxa	Mean coverage for all target taxa	Coverage for all sequences (all target taxa)	All Bacteria		LEGEND
S-D-Bact-0343-a-S-15	S-D-Bact-0908-a-A-18	43	583	3-5	M	94.696	98.4496	96.9394	98.2456	100	95.5556	100	97.8979	94.696	97.723	96.2048	84.1		Tm	melting temperature
S-D-Bact-0343-a-S-15	S-D-Bact-0907-a-A-20	47	584	3-5	M	94.696	98.4496	96.8217	98.2456	100	95.5556	100	97.8979	94.696	97.7083	96.1528	83.9		length	amplicon length
S-D-Bact-0343-a-S-15	S-D-Bact-0785-a-A-18	47	478	3-4	M	94.4373	98.4496	96.2331	100	100	95.5556	100	97.2973	94.4373	97.7466	95.7629	86		HV	Hypervariable region covered
S-D-Bact-0343-a-S-15	S-D-Bact-0785-b-A-18	46	474	3-4	M	94.4373	98.4496	96.2331	100	100	95.5556	100	97.2973	94.4373	97.7466	95.7629	85.9		Group	Small, Medium, or Large amplicon
S-D-Bact-0518-a-S-17	S-D-Bact-0907-a-A-20	47	409	4-5	M	94.3726	93.0233	97.116	94.7368	100	91.1111	100	96.3964	91.1111	95.8445	95.7369	79.5		Minimum coverage for all target taxa	The coverage of the least well-covered taxon
S-D-Bact-0341-b-S-17	S-D-Bact-0785-a-A-21	53	465	3-4	M	94.4373	98.4496	95.4091	100	100	95.5556	100	96.6967	94.4373	97.5685	95.347	86.4		Mean coverage for all target taxa	The average coverage across the 8 target taxa
S-D-Bact-0343-a-S-15	S-D-Bact-0787-b-A-20	50	464	3-4	M	94.2432	98.4496	95.4091	100	100	95.5556	100	96.6967	94.2432	97.5443	95.269	84.3		Coverage for all sequences (all target taxa)	The % coverage of all sequences across all target taxa (with zero mismatches). Note that this metric weighs taxa with more sequences more heavily than the minimum or mean coverage calculations.
S-D-Bact-0341-a-S-17	S-D-Bact-0785-a-A-21	53	465	3-4	M	93.9845	98.4496	95.3502	100	100	95.5556	100	96.3964	93.9845	97.467	95.1131	83.8
S-D-Bact-0341-a-S-17	S-D-Bact-0787-b-A-20	50	466	3-4	M	94.0492	98.4496	95.1148	100	100	95.5556	100	96.3964	94.0492	97.4457	95.0351	84.3
S-D-Bact-0340-a-S-19	S-D-Bact-0785-a-A-21	53	466	3-4	M	93.9198	98.4496	95.1736	100	100	95.5556	100	96.3964	93.9198	97.4369	95.0091	82.3
S-D-Bact-0341-b-S-17	S-*-Univ-0522-a-A-18	55	198	3	S	95.2135	93.7984	97.8811	94.7368	100	95.5556	100	96.6967	93.7984	96.7353	96.5168	91.3
S-*-Univ-0341-b-S-17	S-*-Univ-0522-a-A-18	55	198	3	S	95.0841	93.7984	97.8222	94.7368	100	95.5556	100	96.6967	93.7984	96.7117	96.4388	88.5
S-D-Bact-0341-a-S-17	S-*-Univ-0522-a-A-18	55	198	3	S	94.7607	93.7984	97.7634	94.7368	100	95.5556	100	96.3964	93.7984	96.6264	96.2568	88.1
S-D-Bact-0341-b-S-17	S-*-Univ-0517-a-A-15	54	191	3	S	94.5666	93.0233	97.7634	94.7368	100	97.7778	100	96.3964	93.0233	96.783	96.1788	83.9
S-D-Bact-0341-b-S-17	S-D-Bact-0518-a-A-17	52	194	3	S	94.5666	93.0233	97.8222	94.7368	100	95.5556	100	96.3964	93.0233	96.5126	96.1788	83.9
S-D-Bact-0341-b-S-17	S-D-Bact-0518-b-A-17	52	194	3	S	94.5666	93.0233	97.8222	94.7368	100	95.5556	100	96.3964	93.0233	96.5126	96.1788	85.8
S-D-Bact-0340-a-S-19	S-*-Univ-0522-a-A-18	55	199	3	S	94.696	93.7984	97.5868	94.7368	100	95.5556	100	96.3964	93.7984	96.5963	96.1528	86.5
S-*-Univ-0341-b-S-17	S-*-Univ-0517-a-A-15	54	191	3	S	94.4373	93.0233	97.7045	94.7368	100	97.7778	100	96.3964	93.0233	96.7595	96.1009	82.2
S-D-Bact-0347-a-S-19	S-*-Univ-0522-a-A-18	55	192	3	S	94.1785	92.2481	97.8811	94.7368	100	95.5556	100	96.6967	92.2481	96.4121	96.0489	83.9
S-D-Bact-0341-b-S-17	S-D-Bact-0517-a-A-18	55	194	3	S	94.4373	93.0233	97.7045	94.7368	100	93.3333	100	96.3964	93.0233	96.204	96.0489	83.8
S-D-Bact-0337-a-S-20	S-*-Univ-0522-a-A-18	55	202	3	S	94.5019	93.7984	97.4691	92.9825	100	95.5556	100	96.0961	92.9825	96.3004	95.9709	87.7
S-*-Univ-0341-b-S-17	S-D-Bact-0517-a-A-18	55	194	3	S	94.3079	93.0233	97.6457	94.7368	100	93.3333	100	96.3964	93.0233	96.1804	95.9709	82.1
S-D-Bact-0341-a-S-17	S-*-Univ-0517-a-A-15	54	191	3	S	94.1138	93.0233	97.6457	94.7368	100	97.7778	100	96.0961	93.0233	96.6742	95.9189	81.8
S-D-Bact-0341-a-S-17	S-D-Bact-0518-a-A-17	52	194	3	S	94.1138	93.0233	97.7045	94.7368	100	95.5556	100	96.0961	93.0233	96.4038	95.9189	81.8
S-D-Bact-0341-a-S-17	S-D-Bact-0518-b-A-17	52	194	3	S	94.1138	93.0233	97.7045	94.7368	100	95.5556	100	96.0961	93.0233	96.4038	95.9189	83.6
S-D-Bact-0340-a-S-19	S-*-Univ-0517-a-A-15	54	192	3	S	94.0492	93.0233	97.4691	94.7368	100	97.7778	100	96.0961	93.0233	96.644	95.8149	81
S-D-Bact-0341-b-S-17	S-D-Bact-0515-a-A-19	58	193	3	S	94.3079	93.0233	97.3514	94.7368	100	95.5556	100	95.7958	93.0233	96.3463	95.8149	89.8
S-D-Bact-0340-a-S-19	S-D-Bact-0518-a-A-17	52	195	3	S	94.0492	93.0233	97.528	94.7368	100	95.5556	100	96.0961	93.0233	96.3736	95.8149	81
S-D-Bact-0340-a-S-19	S-D-Bact-0518-b-A-17	52	195	3	S	94.0492	93.0233	97.528	94.7368	100	95.5556	100	96.0961	93.0233	96.3736	95.8149	82.8
S-D-Bact-0341-a-S-17	S-D-Bact-0517-a-A-18	55	194	3	S	93.9845	93.0233	97.5868	94.7368	100	93.3333	100	96.0961	93.0233	96.0951	95.7889	81.8
S-*-Univ-0341-b-S-17	S-D-Bact-0515-a-A-19	58	193	3	S	94.1785	93.0233	97.2925	94.7368	100	95.5556	100	95.7958	93.0233	96.3228	95.7369	87
S-D-Bact-0347-a-S-19	S-*-Univ-0517-a-A-15	54	185	3	S	93.5317	91.4729	97.7634	94.7368	100	97.7778	100	96.3964	91.4729	96.4599	95.7109	78.9
S-D-Bact-0347-a-S-19	S-D-Bact-0518-a-A-17	52	188	3	S	93.5317	91.4729	97.8222	94.7368	100	95.5556	100	96.3964	91.4729	96.1895	95.7109	78.9
S-D-Bact-0347-a-S-19	S-D-Bact-0518-b-A-17	52	188	3	S	93.5317	91.4729	97.8222	94.7368	100	95.5556	100	96.3964	91.4729	96.1895	95.7109	80.3
S-D-Bact-0340-a-S-19	S-D-Bact-0517-a-A-18	55	195	3	S	93.9198	93.0233	97.4102	94.7368	100	93.3333	100	96.0961	93.0233	96.0649	95.6849	80.9
S-D-Bact-0337-a-S-20	S-*-Univ-0517-a-A-15	54	195	3	S	93.8551	93.0233	97.3514	92.9825	100	97.7778	100	95.7958	92.9825	96.3482	95.633	81.5
S-D-Bact-0347-a-S-19	S-D-Bact-0517-a-A-18	55	188	3	S	93.4023	91.4729	97.7045	94.7368	100	93.3333	100	96.3964	91.4729	95.8808	95.581	78.8
S-D-Bact-0341-a-S-17	S-D-Bact-0515-a-A-19	58	193	3	S	93.8551	93.0233	97.2337	94.7368	100	95.5556	100	95.4955	93.0233	96.2375	95.555	86.6
S-D-Bact-0337-a-S-20	S-D-Bact-0517-a-A-18	55	198	3	S	93.7257	93.0233	97.2925	92.9825	100	93.3333	100	95.7958	92.9825	95.7691	95.503	81.4
S-D-Bact-0564-a-S-15	S-D-Bact-0908-a-A-18	41	362	4	S	93.3376	92.2481	96.9982	98.2456	100	95.5556	97.2973	98.1982	92.2481	96.4851	95.477	86.4
S-D-Bact-0340-a-S-19	S-D-Bact-0515-a-A-19	58	194	3	S	93.7904	93.0233	97.0571	94.7368	100	95.5556	100	95.4955	93.0233	96.2073	95.451	85.1
S-D-Bact-0347-a-S-19	S-D-Bact-0515-a-A-19	58	187	3	S	93.3376	91.4729	97.3514	94.7368	100	95.5556	100	95.7958	91.4729	96.0313	95.373	82.5
S-D-Bact-0518-a-S-17	S-D-Bact-0785-a-A-18	47	303	4	S	94.1138	93.0233	96.4685	94.7368	100	93.3333	100	95.7958	93.0233	95.9339	95.321	82.1
S-D-Bact-0518-a-S-17	S-D-Bact-0785-b-A-18	46	299	4	S	94.1138	93.0233	96.4685	94.7368	100	93.3333	100	95.7958	93.0233	95.9339	95.321	82.5
S-D-Bact-0337-a-S-20	S-D-Bact-0515-a-A-19	58	197	3	S	93.5964	93.0233	96.9394	92.9825	100	95.5556	100	95.1952	92.9825	95.9115	95.269	86.3
S-D-Bact-0371-a-S-20	S-*-Univ-0522-a-A-18	55	168	3	S	93.7904	93.0233	96.5862	94.7368	100	95.5556	97.2973	95.7958	93.0233	95.8482	95.243	ND
S-D-Bact-0564-a-S-15	S-D-Bact-0785-b-A-18	46	253	4	S	93.1436	92.2481	96.2331	100	100	95.5556	97.2973	97.2973	92.2481	96.4719	95.0091	88.5
S-D-Bact-0371-a-S-20	S-D-Bact-0518-a-A-17	52	180	3	S	93.2083	93.0233	96.5862	94.7368	100	95.5556	97.2973	95.4955	93.0233	95.7379	94.9831	ND

## Sheet: primer details
Common name	Official name	Direction	Sequence (5'-3')
Bact531R	S-D-Bact-0521-a-A-20	reverse	CTNYGTMTTACCGCGGCTGC
R357	S-D-Bact-0343-a-A-15	reverse	CTGCTGCCTYCCGTA
bact363F	S-D-Bact-0371-a-S-20	forward	CAATGGRSGVRASYCTGAHS
1046R	S-D-Bact-1046-b-A-19	reverse	CGACAGCCATGCANCACCT
967F	S-D-Bact-0967-a-S-19	forward	CAACGCGAAGAACCTTACC
Ab906F	S-*-Univ-0906-a-S-17	forward	GAAACTTAAAKGAATTG
Ab789F	S-*-Univ-0789-a-S-18	forward	TAGATACCCSSGTAGTCC
U1510R	S-*-Univ-1492-a-A-21	reverse	GGTTACCTTGTTACGACTT
U1053F	S-*-Univ-1053-a-S-16	forward	GCATGGCYGYCGTCAG
UA1406R	S-*-Univ-1390-b-A-17	reverse	ACGGGCGGTGWGTRCAA
U341F	S-*-Univ-0341-b-S-17	forward	CCTACGGGRSGCAGCAG
U529R	S-*-Univ-0522-a-A-18	reverse	ACCGCGGCKGCTGGC
U751F	S-*-Univ-0750-a-S-18	forward	CCGACGGTGAGRGRYGAA
U779F	S-*-Univ-0779-a-S-20	forward	GCTAASSGGATTAGATACCC
E806R	S-D-Bact-0787-a-A-20	reverse	GGACTACCAGGGTATCTAAT
U519F	S-*-Univ-0519-a-S-18	forward	CAGCMGCCGCGGTAATWC
517F	S-D-Bact-0517-a-S-17	forward	GCCAGCAGCCGCGGTAA
806R	S-D-Bact-0787-b-A-20	reverse	GGACTACHVGGGTATCTAAT
U515F	S-*-Univ-0515-a-S-19	forward	GTGCCAGCMGCCGCGGTAA
Uni1390R	S-*-Univ-1390-a-A-18	reverse	GACGGGCGGTGTGTACAA
1492Rc	S-D-Bact-1494-a-A-20	reverse	TACGGTTACCTTGTTACGAC
B1055f	S-D-Bact.1055-a-S-16	forward	ATGGCTGTCGTCAGCT
1391R	S-D-Bact-1391-b-A-17	reverse	GACGGGCGGTGTGTRCA
Uni1392R	S-*-Univ-1392-a-A-15	reverse	ACGGGCGGTGTGTRC
Uni522R	S-*-Univ-0517-a-A-15	reverse	GWATTACCGCGGCKGCTG
784F	S-D-Bact-0784-a-S-19	forward	AGGATTAGATACCCTGGTA
1061R	S-D-Bact-1061-a-A-17	reverse	CRRCACGAGCTGACGAC
8F	S-D-Bact-0002-a-S-26	forward	GGATCCAGACTTTGATYMTGGCTCAG
1492R	S-D-Bact-1493-a-A-16	reverse	NTACCTTGTTACGACT
909F	S-D-Bact-0909-a-S-18	forward	ACTCAAAKGAATWGACGG
986F	S-D-Bact-0967-c-S-19	forward	CNACGCGAAGAACCTTANC
802R	S-D-Bact-0785-b-A-18	reverse	TACNVGGGTATCTAATCC
1027R	S-D-Bact-1046-a-A-19	reverse	CGACRRCCATGCANCACCT
520F	S-D-Bact-0564-a-S-15	forward	AYTGGGYDTAAAGNG
967F	S-D-Bact-0967-b-S-19	forward	ATACGCGAGGAACCTTACC
1046R	S-D-Bact-1028-b-A-19	reverse	CGACARCCATGCASCACCT
1100R	S-D-Bact-1100-a-A-15	reverse	GGGTTNCGNTCGTTG
530F	S-D-Bact-0515-a-S-16	forward	GTGCCAGCMGCNGCGG
pH	S-D-Bact-1522-a-A-20	reverse	AAGGAGGTGATCCAGCCGCA
338	S-D-Bact-0338-a-A-19	reverse	TGCTGCCTCCCGTAGGAGT
1492R	S-D-Bact-1492-a-A-22	reverse	TACGGYTACCTTGTTACGACTT
Bac927R	S-D-Bact-0927-a-A-17	reverse	ACCGCTTGTGCGGGCCC
UA1406R	S-*-Univ-1390-a-A-17	reverse	ACGGGCGGTGTGTRCAA
27F	S-D-Bact-0008-c-S-20	forward	AGRGTTYGATYMTGGCTCAG
6F	S-D-Bact-0006-a-S-20	forward	ATTCYGGTTGATCCYGSCRG
63F	S-D-Bact-0043-s-S-21	forward	CAGGCCTAACACATGCAAGTC
41F	S-D-Bact-0021-a-S-20	forward	GCTCAGATTGAACGCTGGCG
64F	S-D-Bact-0044-a-S-21	forward	BGYCTWANRCATGCAAGTYG
39F	S-D-Bact-0019-a-S-20	forward	TGGCTCAGRWYGAACGCTRG
27F	S-D-Bact-0008-d-S-20	forward	AGAGTTTGATCMTGGCTCAG
908R	S-D-Bact-0908-a-A-18	reverse	CGTCAATTCMTTTGAGTT
533F	S-D-Bact-0516-a-S-18	forward	TGCCAGCAGCCGCGGTAA
1114mcR	S-P-Nano-1082-a-A-17	reverse	GGGTCTCGCCTGTTTCC
1513mcR	S-P-Nano-1472-a-A-21	reverse	ACGGCTACCTTGTGTCGACTT
519mcF	S-P-Nano-0519-a-S-18	forward	CAGCCGCCGCGGGAACAC
515mcR	S-P-Nano-0481-a-A-18	reverse	CCCCTCTTGCCCACCGCT
511mcR	S-P-Nano-0485-a-A-14	reverse	CTTGCCCACCGCTT
934mcR	S-P-Nano-0915-a-A-20	reverse	GTGCTCCCCCGCCTATTCCT
8mcF	S-P-Nano-0008-a-S-16	forward	TCCCGTTGATCCTGCG
217kF	S-P-Nano-0216-a-S-20	forward	CCCGCCCGAGGATGGGCCGG
1406mcR	S-P-Nano-1390-a-A-17	reverse	ACGGGCGGTGAGTGCAA
9bF	S-D-Bact-0009-a-S-19	forward	GRGTTTGATCCTGGCTCAG
533R	S-D-Bact-0515-a-A-19	reverse	TTACCGCGGCTGCTGGCAC
1050R	S-D-Bact-1050-a-A-16	reverse	ACGACAGCCATGCANC
970F	S-D-Bact-0970-a-S-16	forward	CGCGAAGAACCTTACC
917F	S-D-Bact-0917-a-S-18	forward	GAATTGACGGGGRCCCGC
1061R	S-D-Bact-1061-a-A-19	reverse	CACGRCACGAGCTGACGAC
b341	S-D-Bact-0341-a-S-17	forward	CCTACGGGAGGCAGCAG
630R	S-D-Bact-1529-a-A-17	reverse	CAKAAAGGAGGTGATCC
909F	S-D-Bact-0907-a-S-20	forward	AAACTYAAARRAATTGACGG
917Fw	S-D-Bact-0917-a-S-19	forward	GAATTGACGGGGRCCCGCA
1061Rv	S-D-Bact-1061-a-A-20	reverse	TCACGRCACGAGCTGACGAC
8f,616V	S-D-Bact-0008-b-S-20	forward	AGAGTTTGATYMTGGCTCAG
27F	S-D-Bact-0009-b-S-19	forward	GAGTTTGATCMTGGCTCAG
518R	S-D-Bact-0518-b-A-17	reverse	WTTACCGCGGCTGCTGG
527f	S-D-Bact-0517-a-S-16	forward	ACCGCGGCCKGCTGGC
926r	S-D-Bact-0907-a-A-19	reverse	CCGTCAATTCCTTTRAGTTT
536r	S-D-Bact-0519-a-A-18	reverse	CAGCMGCCGCGGTAATWC
P609D	S-D-Bact-0785-a-S-18	forward	GGMTTAGATACCCBDGTA
1492R	S-D-Bact-1492-a-A-19	reverse	RGYTACCTTGTTACGACTT
68F	S-D-Bact-0049-a-S-21	forward	TNANACATGCAAGTCGRRCG
P63F	S-D-Bact-0042-a-S-21	forward	CAGGCCTAACACATGCAAGTC
P338f	S-D-Bact-0337-a-S-20	forward	ACTCCTACGGGAGGCAGCAG
Bact806R	S-D-Bact-0781-a-A-26	reverse	GGACTACCAGGGTATCTAATCCTGTT
Bact340F	S-D-Bact-0340-a-S-19	forward	TCCTACGGGAGGCAGCAGT
U1517R	S-*-Univ-1492-a-A-19	reverse	ACGGCTACCTTGTTACGACTT
Primer2	S-D-Bact-0518-c-A-17	reverse	ATTACCGCGGCTGCTGG
Primer3	S-D-Bact-0340-a-A-18	reverse	GCCTACGGGAGGCAGCAG
518R	S-D-Bact-0518-a-A-17	reverse	ATTACCGCGGCTGCTGG
518F	S-D-Bact-0518-a-S-17	forward	CCAGCAGCCGCGGTAAT
1391R	S-D-Bact-1391-a-A-17	reverse	GACGGGCGGTGWGTRCA
8F,pA	S-D-Bact-0008-a-S-20	forward	AGAGTTTGATCCTGGCTCAG
805R	S-D-Bact-0787-a-A-19	reverse	GACTACCAGGGTATCTAAT
Bakt_805R	S-D-Bact-0785-a-A-21	reverse	GACTACHVGGGTATCTAATCC
Bakt_341F	S-D-Bact-0341-b-S-17	forward	CCTACGGGNGGCWGCAG
bio-pBR5'.SEF	S-D-Bact-0006-a-S-22	forward	GAAGAGTTTGATCATGGCTCAG
pBR-V1.ASR	S-D-Bact-0101-a-A-20	reverse	TTACTCACCCGTCCGCCACT
B-V3.ASR	S-D-Bact-1028-a-A-20	reverse	ACGACAGCCATGCAGCACCT
bio-pJBS-V3.SEF	S-D-Bact-0947-a-S-20	forward	GCAACGCGAAGAACCTTACC
GM12R	S-D-Bact-1175-a-A-19	reverse	CGTCATCCMCACCTTCCTC
GM4R	S-D-Bact-1492-a-A-16	reverse	TACCTTGTTACGACTT
GM3F	S-D-Bact-0008-a-S-16	forward	AGAGTTTGATCMTGGC
907R	S-D-Bact-0907-a-A-20	reverse	CCGTCAATTCMTTTGAGTTT
1407R	S-D-Bact-1392-a-A-16	reverse	GACGGGCGGTGTGTRC
798R	S-D-Bact-0784-a-A-15	reverse	AGGGTATCTAATCCT
784F	S-D-Bact-0784-a-S-15	forward	AGGATTAGATACCCT
1099F	S-D-Bact-1099-a-S-16	forward	GYAACGAGCGCAACCC
1114R	S-D-Bact-1091-a-A-16	reverse	GGGTTGCGCTCGTTRC
917F	S-D-Bact-0917-a-S-16	forward	GAATTGACGGGGRCCC
347F	S-D-Bact-0347-a-S-19	forward	GGAGGCAGCAGTRRGGAAT
803R	S-D-Bact-0785-a-A-19	reverse	CTACCRGGGTATCTAATCC
534R	S-D-Bact-0517-a-A-18	reverse	ATTACCGCGGCTGCTGGC
343F	S-D-Bact-0343-a-S-15	forward	TACGGRAGGCAGCAG
1401R	S-D-Bact-1385-a-A-17	reverse	CGGTGTGTACAAGACCC
968F	S-D-Bact-0968-a-S-17	forward	AACGCGAAGAACCTTAC
Bac967Fe	S-D-Bact-0967-g-S-19	forward	CTAACCGANGAACCTYACC
Bac1046Rd	S-D-Bact-1028-e-A-19	reverse	CGACGACCATGCANCACCT
Bac1046Rc	S-D-Bact-1028-d-A-19	reverse	CGACGGCCATGCANCACCT
Bac967Fb	S-D-Bact-0967-d-S-19	forward	CAACGCGAAAAACCTTACC
Bac967Fc	S-D-Bact-0967-e-S-19	forward	CAACGCGCAGAACCTTACC
Bac967Fd	S-D-Bact-0967-f-S-19	forward	ATACGCGARGAACCTTACC
Bac1046Rb	S-D-Bact-1028-c-A-19	reverse	CGACAACCATGCANCACCT
P1425	S-*-Univ-1525-a-A-17	reverse	WAGGAGGTRATCCADCC
P699D	S-*-Univ-1100-a-S-15	forward	YAACGAGCGMRACCC
P699R	S-*-Univ-1100-a-A-15	reverse	GGGTYKCGCTCGTTR
967R	S-D-Bact-0967-a-A-19	reverse	GGTAAGGTTCTTCGCGTTG
U906R	S-*-Univ-0906-a-A-17	reverse	CAATTCMTTTAAGTTTC
U1053R	S-*-Univ-1053-a-A-16	reverse	CTGACGRCRGCCATGC
P609R	S-D-Bact-0785-a-A-18	reverse	TACHVGGGTATCTAAKCC
pBR-V1.ASF	S-D-Bact-0101-a-S-20	forward	AGTGGCGGACGGGTGAGTAA
bio-pJBS-V3.SER	S-D-Bact-0947-a-A-20	reverse	GGTAAGGTTCTTCGCGTTGC
