# Supplementary material for: Evaluating the Detection of Hydrocarbon-Degrading Bacteria in 16S rRNA Gene Sequencing Surveys
Source: Front Microbiol. 2017 May 17;8:896. doi: 10.3389/fmicb.2017.00896 (PMC5434106; doi:10.3389/fmicb.2017.00896)
Supplement: Supplementary file 3 [file Data_Sheet_2.ZIP]

Archive with 8 entries (7 files):
- RepSeqs/
- RepSeqs/Alcanivorax.RepSeqs.fasta
- RepSeqs/Cycloclasticus.RepSeqs.fasta
- RepSeqs/Marinobacter.RepSeqs.fasta
- RepSeqs/Neptunomonas.RepSeqs.fasta
- RepSeqs/Oleiphilus.RepSeqs.fasta
- RepSeqs/Oleispira.RepSeqs.fasta
- RepSeqs/Thalassospira.RepSeqs.fasta
