# Supplementary material for: Evaluating the Detection of Hydrocarbon-Degrading Bacteria in 16S rRNA Gene Sequencing Surveys
Source: Front Microbiol. 2017 May 17;8:896. doi: 10.3389/fmicb.2017.00896 (PMC5434106; doi:10.3389/fmicb.2017.00896)
Supplement: Supplementary file 3 [file Data_Sheet_2.ZIP › RepSeqs/Cycloclasticus.RepSeqs.fasta]

>U57920
TGCAAGTCGAACGGAAACAGCTGGGTCGAGTGGCGGACGGGTGAGTAATGCATAGGAATCTACCTAATAGTGGGGGACAACCTGGTGAAAACCAGGCTAATACCGCATAATCCCTACGGGGCAAAGCAGGGGCTTCGGGCCTTGCGCTAATAGATGANCCTATGTCGGATTAGCTAGTTGGTGAGGTAATGGCTCACCAAGGCAACGATCCGTAGCTGGTTTGAGAGGATGATCANCCACACTGGGACTGAGACACGGCCCAGACTCCTACGGGAGGCAGCAGTGGGGAATATTGCACAATGGAGGAAACTCTGATGCAGCAATGCCGCGTGTGTGAAGAAGGCCTTAGGGTTGTAAAGCACTTTCAGTAGGGAGGAAAGTTTAAGGTTAATAACCTTAGGCCCTGACGTTACCTACAGAAGAAGCACCGGCTAACTCCGTGCCAGCAGCCGCGGTAATACGGAGGGTGCAAGCGTTAATCGGAATTACTGGGCGTAAAGCGCGCGTAGGCGGTTAAACAAGTCAGATGTGAAAGCCCCGGGCTCAACCTGGGAACTGCATTTGAAACTGTTTAGCTAGAGTGTGGTAGAGGAGAGTGGAATTTCAGGTGTAGCGGTGAAATGCGTAGATATCTGAAGGAACACCAGTGGCGAAGGCGGCTCTCTGGACCAACACTGACGCTGAGGTGCGAAAGCGTGGGTAGCAAACGGGATTAGATACCCCGGTAGTCCACGCCGTAAACGATGTCAACTAACTGTTGGGCGGGTTTCCGCTTAGTGGTGCAGCTAACGCAATAAGTTGACCGCCTGGGGAGTACGGCCGCAAGGCTAAAACTCAAATGAATTGACGGGGGCCCGACAAGCGGTGGAGCATGTGGTTTAATTCGATGCAACGCGAAGAACCTTACCTACCCTTGACATACAGAGAACTTTCTAGAGATAGATTGGTGCCTTCGGGAACTCTGATACAGGTGCTGCATGGCTGTCGTCAGCTCGTGTCGTGAGATGTTGGGTTAAGTCCCGTAACGAGCGCAACCCTTATCCTTAGTTGCTACCATTTATTGGGCACTCTAAGGAGACTGCCGGTGATAAACCGGAGGAAGGTGGGGACGACGTCAAGTCATCATGGCCCTTATGGGTAGGGCTACACACGTGCTACAATGGCCGGTACAGAGGGCCGCAAACTCGCGAGAGTAAGCTAATCCCTTAAAGCCGGTCCTAGTCCGGATTGCAGTCTGCAACTCGACTGCATGAAGCTGGAATCGCTAGTAATCGCGGATCAGAATGCCGCGGTGAATTCGTTCCCGGGCCTTGTACACACCGCCCG
>KF470998
TGCAAGTCGAACGGAAACAGCTGGGTCGAGTGGCGGACGGGTGAGTAATGCATAGGAATCTACCTAATAGTGGGGGACAACCTGGTGAAAACCAGGCTAATACCGCATAATCCCTACGGGGCAAAGCAGGGGCTTCGGGCCTTGCGCTAATAGATGAGCCTATGTCGGATTAGCTAGTTGGTGAGGTAATGGCTCACCAAGGCAACGATCCGTAGCTGGTTTGAGAGGATGATCAGCCACACTGGGACTGAGACACGGCCCAGACTCCTACGGGAGGCAGCAGTGGGGAATATTGCACAATGGAGGAAACTCTGATGCAGCAATGCCGCGTGTGTGAAGAAGGCCTTAGGGTTGTAAAGCACTTTCAGTAGGGAGGAAAGTTTAAGGTTAATAACCTTAGGCCCTGACGTTACCTACAGAAGAAGCACCGGCTAACTCCGTGCCAGCAGCCGCGGTAATACGGAGGGTGCAAGCGTTAATCGGAATTACTGGGCGTAAAGCGCGCGTAGGCGGTTAAACAAGTCAGATGTGAAAGCCCCGGGCTCAACCTGGGAACTGCATTTGAAACTGTTTAGCTAGAGTGTGGTAGAGGAGAGTGGAATTTCAGGTGTAGCGGTGAAATGCGTAGATATCTGAAGGAACACCAGTGGCGAAGGCGGCTCTCTGGACCAACACTGACGCTGAGGTGCGAAAGCGTGGGTAGCAAACGGGATTAGATACCCCGGTAGTCCACGCCGTAAACGATGTCAACTAACTGTTGGGCGGGTTTCCGCTTAGTGGTGCAGCTAACGCAATAAGTTGACCGCCTGGGGAGTACGGCCGCAAGGCTAAAACTCAAATGAATTGACGGGGGCCCGCACAAGCGGTGGAGCATGTGGTTTAATTCGATGCAACGCGAAGAACCTTACCTACCCTTGACATACAGAGAACTTTCTAGAGATAGATTGGTGCCTTCGGGAACTCTGATACAGGTGCTGCATGGCTGTCGTCAGCTCGTGTCGTGAGATGTTGGGTTAAGTCCCGTAACGAGCGCAACCCTTATCCTTAGTTGCTACCATTTATTGGGCACTCTAAGGAGACTGCCGGTGATAAACCGGAGGAAGGTGGGGACGACGTCAAGTCATCATGGCCCTTATGGGTAGGGCTACACACGTGCTACAATGGCCGGTACAGAGGGCCGCAAACTCGCGAGAGTAAGCTAATCCCTTAAAGCCGGTCCTAGTCCGGATTGCAGTCTGCAACTCGACTGCATGAAGCTGGAATCGCTAGTAATCGCGGATCAGAATGCCGCGGTGAATTCGTTCCCGGGCCTTGTACACACCGCCCG
>BD411344
AGCTGGGTCGAGTGGCGCACGGGTGAGTAATGCATAGGAATCTACCTAATAGTGGGGGACAACCTGGTGAAAACCAGGCTAATACCGCATAATCCCTACGGGGCAAAGCAGGGGCTTCGGGCCTTGCGCTAATAGATGAGCCTATGTCGGATTAGCTAGTTGGTGAGGTAATGGCTCACCAAGGCAACGATCCGTAGCTGGTTTGAGAGGATGATCAGCCACACTGGGACTGAGACACGGCCCAGACTCCTACGGGAGGCAGCAGTGGGGAATATTGCACAATGGAGGAAACTCTGATGCAGCAATGCCGCGTGTGTNAANAAGNCCTTAGGGTTGTAAAGCNCCTTCAGTAGGGAGGAAAGTTTAAGGTTAATAACCTTAGGCCCTGACGTTACCTACAGAAGAAGCACCGGCTAACTCCGTGCCAGCAGCCGCGGTAATACGGAGGGTGCAAGCGTTAATCGGAATTACTGGGCGTAAAGCGCGCGTAGGCGGTTAAACAAGTCAGATGTGAAAGCCCCGGGCTCAACCTGGGAACTGCATTTGAAACTGTTTAGCTAGAGTGTGGTANAGGAGAGTGGAATTTCAGGTGTANCGGTGAAATGCGTAGATATCTGAAGGAACACCAGTGGCGAAGGCGGCTCTCTGGACCAACACTGACGCTGAGGTGCGAAAGCGTGGGTAGCAAACGGGATTAGATACCCCGGTAGTCCACGCCGTAAACGATGTCAACTAACTGTTGGGCGGGTTTCCGCTTAGTGGTGCAGCTAACGCAATAAGTTGACCGCCTGGGGAGTACGGCCGCAAGGCTAAAACTCAAATGAATTGACGGGGGCCCGCACAAGCGGTGGAGCATGTGGTTTAATTCGATGCAACGCGAAGAACCTTACCTACCCTTGACATACAGAGAACTTTCTAGAGATAGATTGGTGCCTTCGGGAACTCTGATACAGGTGCTGCATGGCTGTCGTCAGCTCGTGTCGTGAGATGTTGGGTTAAGTCCCGTAACGAGCGCAACCCTTATCCTTAGTTGCTACCATTTATTGGGCACTCTAAGGAGACTGCCGGTGATAAACCGGAGGAAGGTGGGGACGACGTCAAGTCATCATGGCCCTTATGGGTAGGGCTACACACGTGCTACAATGGCCGGTACAGAGGGCCGCAAACTCGCGAGAGTAAGCTAATCCCTTAAAGCCGGTCCTAGTCCGGATTGCAGTCTGCAACTCGACTGCATGAAGCTGGAATCGCTAGTAATCGCGGATCAGAATGCCGCGGTGAATTCGTTCCCGGGCCTTGTACACACCGCCCG
>AB080113
TGCAAGTCGAACGGAAACAGCTGGGTCGAGTGGCGNACGGGTGAGTAATGCATAGGAATNTACCTAATAGTGGGGGACAACCTGGTGAAAACCAGGCTAATACCGCATAATCCCTACGGGGCAAAGCAGGGGCTTCGGGCCTTGCGCTAATAGATGAGCCTATGTCGGATTAGCTAGTTGGTGAGGTAATGGCTCACCAAGGCAACGATCCGTAGCTGGTTTGAGAGGATGATCAGCCACACTGGGACTGAGACACGGCCCAGACTCCTACGGGAGGCAGCAGTGGGGAATATTGCACAATGGAGGAAACTCTGATGCAGCAATGCCGCGTGTGTGAAGAAGGCCTTAGGGTTGTAAAGCACTTTCAGTAGGGAGGAAAGTTTAAGGTTAATAACCTTAGGCCCTGACGTTACCTACAGAAGAAGCACCGGCTAACTCCGTGCCAGCAGCCGCGGTAATACGGAGGGTGCAAGCGTTAATCGGAATTACTGGGCGTAAAGCGCGCGTAGGCGGTTAAACAAGTCAGATGTGAAAGCCCCGGGCTCAACCTGGGAACTGCATTTGAAACTGTTTAGCTAGAGTGTGGTAGAGGAGAGTGGAATTTCAGGTGTAGCGGTGAAATGCGTAGATATCTGAAGGAACACCAGTGGCGAAGGCGGCTCTCTGGACCAACACTGACGCTGAGGTGCGAAAGCGTGGGTAGCAAACGGGATTAGATACCCCGGTAGTCCACGCCGTAAACGATGTCAACTAACTGTTGGGCGGGTTTCCGCTTAGTGGTGCAGCTAACGCAATAAGTTGACCGCCTGGGGAGTACGGCCGCAAGGCTAAAACTCAAATGAATTGACGGGGGCCCGCACAAGCGGTGGAGCATGTGGTTTAATTCGATGCAACGCGAAGAACCTTACCTACCCTTGACATACAGAGAACTTTCTAGAGATAGATTGGTGCCTTCGGGAACTCTGATACAGGTGCTGCATGGCTGTCGTCAGCTCGTGTCGTGAGATGTTGGGTTAAGTCCCGTAACGAGCGCAACCCTTATCCTTAGTTGCTACCATTTATTGGGCACTCTAAGGAGACTGCCGGTGATAAACCGGAGGAAGGTGGGGACGACGTCAAGTCATCATGGCCCTTATGGGTAGGGCTACACACGTGCTACAATGGCCGGTACAGAGGGCCGCAAACTCGCGAGAGTAAGCTAATCCCTTAAAGCCGGTCCTAGTCCGGATTGCAGTCTGCAACTCGACTGCATGAAGCTGGAATCGCTAGTAATCGCGGATCAGAATGCCGCGGTGAATTCGTTCCCGGGCCTTGTACACACCGCCCG
>AB080112
TGCAAGTCGAACGGAAACAGCTGGGTCGAGTGGCGCACGGGTGAGTAATGCATAGGAATCTACCTAATAGTGGGGGACAACCTGGTGAAAACCAGGCTAATACCGCATAATCCCTACGGGGCAAAGCAGGGGCTTCGGGCCTTGCGCTAATAGATGAGCCTATGTCGGATTAGCTAGTTGGTGAGGTAATGGCTCACCAAGGCAACGATCCGTAGCTGGTTTGAGAGGATGATCAGCCACACTGGGACTGAGACACGGCCCAGACTCCTACGGGAGGCAGCAGTGGGGAATATTGCACAATGGAGGAAACTCTGATGCAGCAATGCCGCGTGTGTGAAGAAGGCCTTAGGGTTGTAAAGCACNTTCAGTAGGGAGGAAAGTTTAAGGTTAATAACCTTAGGCCCTGACGTTACCTACAGAAGAAGCACCGGCTAACTCCGTGCCAGCAGCCGCGGTAATACGGAGGGTGCAAGCGTTAATCGGAATTACTGGGCGTAAAGCGCGCGTAGGCGGTTAAACAAGTCAGATGTGAAAGCCCCGGGCTCAACCTGGGAACTGCATTTGAAACTGTTTAGCTAGAGTGTGGTAGAGGAGAGTGGAATTTCAGGTGTAGCGGTGAAATGCGTAGATATCTGAAGGAACACCAGTGGCGAAGGCGGCTCTCTGGACCAACACTGACGCTGAGGTGCGAAAGCGTGGGTAGCAAACGGGATTAGATACCCCGGTAGTCCACGCCGTAAACGATGTCAACTAACTGTTGGGCGGGTTTCCGCTTAGTGGTGCAGCTAACGCAATAAGTTGACCGCCTGGGGAGTACGGCCGCAAGGCTAAAACTCAAATGAATTGACGGGGGCCCGCACAAGCGGTGGAGCATGTGGTTTAATTCGATGCAACGCGAAGAACCTTACCTACCCTTGACATACAGAGAACTTTCTAGAGATAGATTGGTGCCTTCGGGAACTCTGATACAGGTGCTGCATGTCTGTCGTCAGCTCGTGTCGTGAGATGTTGGGTTAAGTCCCGTAACGAGCGCAACCCTTATCCTTAGTTGCTACCATTTATTGGGCACTCTAAGGAGACTGCCGGTGATAAACCGGAGGAAGGTGGGGACGACGTCAAGTCATCATGGCCCTTATGGGTAGGGCTACACACGTGCTACAATGGCCGGTACAGAGGGCCGCAAACTCGCGAGAGTAAGCTAATCCCTTAAAGCCGGTCCTAGTCCGGATTGCAGTCTGCAACTCGACTGCATGAAGCTGGAATCGCTAGTAATCGCGGATCAGAATGCCGCGGTGAATTCGTTCCCGGGCCTTGTACACACCGCCCG
>BD012796
TGCAAGTCGAACGGAAACAGCTGGGTCGAGTGGCGGACGGGTGAGTAATGCATAGGAATCTACCTAATAGTGGGGGACAACCTGGTGAAAACCAGCTAATACCGCATAATCCCTACGGGGCAAAGCAGGGGCTTCGGGCCTTGCGCTAATAGATGAGCCTATGTCGGATTAGCTAGTTGGTGAGGTAATGGCTCACCAAGGCAACGATCCGTAGCTGGTTTGAGAGGATGATCAGCCACACTGGGACTGAGACACGGCCCAGACTCCTACGGGAGGCAGCAGTGGGGAATATTGCACAATGGAGGAAACTCTGATGCAGCAATGCCGCGTGTGTGAAGAAGGCCTTAGGGTTGTAAAGCACTTTCAGTAGGGAGGAAAGTTTAAGGTTAATAACCTTAGGCCCTGACGTTACCTACAGAAGAAGCACCGGCTAACTCCGTGCCAGCAGCCGCGGTAATACGGAGGGTGCAAGCGTTAATCGGAATTACTGGGCGTAAAGCGCGCGTAGGCGGTTAAACAAGTCAGATGTGAAAGCCCCGGGCTCAACTTGGGAACTGCATTTGAAACTGTTTAGCTAGAGTGTGGTAGAGGAGAGTGGAATTTCAGGTGTAGCGGTGAAATGCGTAGATATCTGAAGGAACACCAGTGGCGAAGGCGGCTCTCTGGACCAACACTGACGCTGAGGTGCGAAAGCGTGGGTAGCAAACGGGATTAGATACCCCGGTAGTCCACGCCGTAAACGATGTCAACTAACTGTTGGGCGGGTTTCCGCTTAGTGGTGCANTAACGCAATAAGTTGACCGCCTGGGGAGTACGGCCGCAAGGCTAAAACTCAAATGAATTGACGGGGGCCCGCACAAGCGGTGGAGCATGTGGTTTAATTCGATGCAACGCGAAGAACCTTACCTACCCTTGACATACAGAGAACTTTCTAGAGATAGATTGGTGCTTCGGGAACTCTGATACAGGTGCTGCATGGCTGTCGTCAGCTCGTGTCGTGAGATGTTGGGTTAAGTCCCGTAACGAGCGCAACCCTTATCCTTAGTTGCTACCATTTATTGGGCACTCTAAGGAGACTGCCGGTGATAAACCGGAGGAAGGTGGGGACGACGTCAAGTCATCATGGCCCTTATGGGTAGGGCTACACACGTGCTACAATGGCCGGTACAGAGGGCCGCAAACTCGCGAGAGTAAGCTAATCCCTTAAAGCCGGTCCTAGTCCGGATTGCAGTCTGCAACTCGACTGCATGAAGCTGGAATCGCTAGTAATCGCGGATCAGAATGCCGCGGTGAATTCGTTCCCGGGCCTTGTACACACCGCCCG
>BD276842
TGCAAGTCGAACGGAAACAGCTGGGTCGAGTGGCGGACGGGTGAGTTATGCATAGGAATCCGCCCGATAGTGGGGGACAACCTCCTGAAAACGCTGCTAATACCGCATAATCCCGCGGGGGCAAAGACGGGGCTTCGGGCCTTGCTCTAATGGATGAGCCTACAGGGGATTAGGTAGTTGGTGAGGTAACGGCTCACCAAGGCAACGATCCCTAGCTGGTTTGAGAGGATGATCAGCCACACTGGGACTGAGACACGGCCCAGACTCCTACGGGAGGCAGCAGTGGGGAATATTGCACAATGGAGGAAACTCTGATGCAGCAATGCCGCGTGTGTGAAGAAGGCCTTAGGGTTGTAAAGCACTTTCAGTAGGGAGGAAAGTTTAAGGGTAATAACCTTAGGCCCTGACGTTACCTACAGAAGAAGCACCGGCTAACTCCGTGCCAGCAGCCGCGGTAATACGGAGGGTGCAAGCGTTAATCGGAATTACTGGGCGTAAAGCGCGCGCAGGCGGTTAAACAAGTCAGATGTGAAAGCCCCGGGCTCAACCTGGGAACTGCATTTGAAACTGGCTAGCTAGAGTGTGGTAGAGGAGAGTGGAATTTCAGGTGTAGCGGTGAAATGCGTAGATATCTGAAGGAACACCAGTGGCGAAGGCGGCTCTCTGGACCAACACTGACGCTGAGGTGCGAAAGCGTGGGTAGCAAACGGGATTAGATACCCCGGTAGTCCACGCCGTAAACGATGTCAACTAACTGTTGGGCGGGTTTCCGCTTAGTGGTGCANTAACGCAATAAGTTGACCGCCTGGGGAGTACGGCCGCAAGGCTAAAACTCAAATGAATTGACGGGGGCCCGCACAAGCGGTGGAGCATGTGGTTTAATTCGATGCAACGCGAAGAACCTTACCTACCCTTGACATACAGAGAACTTTCTAGAGATAGATTGGTGCCTTCGGGAACTCTGATACAGGTGCTGCATGGCTGTCGTCAGCTCGTGTCGTGAGATGTTGGGTTAAGTCCCGTAACGAGCGCAACCCTTATCCTTAGTTGCTACCATTTATTGGGCACTCTAAGGAGACTGCCGGTGATAAACCGGAGGAAGGTGGGGACGACGTCAAGTCATCATGGCCCTTATGGGTAGGGCTACACACGTGCTACAATGGCCGGTACAGAGGGCCGCAAACTCGCGAGAGTAAGCTAATCCCTTAAAGCCGGTCCTAGTCCGGATTGCAGTCTGCAACTCGACTGCATGAAGCTGGAATCGCTAGTAATCGCGGATCAGAATGCCGCGGTGAATTCGTTCCCGGGCCTTGTACACACCGCCCG
>DJ015716
TGCAAGTCGAACGGAAACAGCTGGGTCGAGTGGCGGACGGGTGAGTAATGCATAGGAATCTACCTAATAGTGTGGGACAACCTGGTGAAAACCAGGCTAATACCGCATAATCCCTACGGGGCAAAGCAGGGGCTTCGGGCCTTGCGCTAATAGATGAGCCTATGTCGGATTAGCTAGTTGGTGAGGTAATGGCTCACCAAGGCAACGATCCGTAGCTGGTTTGAGAGGATGATCAGCCACACTGGGACTGAGACACGGCCCAGACTCCTACGGGAGGCAGCAGTGGGGAATATTGCACAATGGAGGAAACTCTGATGCAGCAATGCCGCGTGTGTGAAGAAGGCCTTAGGGTTGTAAAGCACTTTCAGTAGGGAGGAAAGTTTAAGGTTAATAACCTTAGGCCCTGACGTTACCTACAGAAGAAGCACCGGCTAACTCCGTGCCACAGCCGCGGTAATACGGAGGGTGCAAGCGTTAATCGGAATTACTGGGCGTAAAGCGCGCGTAGGCGGTTAAACAAGTCAGATGTGAAAGCCCCGGGCTCAACCTGGGAACTGCATTTGAAACTGTTTAGCTAGAGTGTGGTAGAGGAGAGTGGAATTTCAGGTGTAGCGGTGAAATGCGTAGATATCTGAAGGAACACCAGTGGCGAAGGCGGCTCTCTGGACCAACACTGACGCTGAGGTGCGAAAGCGTGGGTAGCAAACGGGATTAGATACCCCGGTAGTCCACGCCGTAAACGATGTCAACTGACTGTTGGGCGGGTTTCCGCTTAGTGGTGCANTAACGCAATAAGTTGACCGCCTGGGGAGTACGGCCGCAAGGCTAAAACTCAAATGAATTGACGGGGGCCCGCACAAGCGGTGGAGCATGTGGTTTAATTCGATGCAACGCGAAGAACCTTACCTACCCTTGACATACAGAGAACTTTCTAGAGATAGATTGGTGCCTTCGGGAACTCTGATACAGGTGCTGCATGGCTGTCGTCAGCTCGTGTCGTGAGATGTTGGGTTAAGTCCCGTAACGAGCGCAACCCTTATCCTTAGTTGCTACCATTTATTGGGCACTCTAAGGAGACTGCCGGTGATAAACCGGAGGAAGGTGGGGACGACGTCAAGTCATCATGGCCCTTATGGGTAGGGCTACACACGTGCTACAATGGCCGGTACAGAGGGCCGCAAACTCGCGAGAGTAAGCTAATCCCTTAAAGCCGGTCCTAGTCCGGATTGCAGTCTGCAACTCGACTGCATGAAGCTGGAATCGCTAGTAATCGCGGATCAGAATGCCGCGGTGAATTCGTTCCCGGGCCTTGTACACACCGCCCG
>AB679349
TGCAAGTCGAACGGTAACAGCTGCGACGAGTGGCGGACGGGTGAGTAATGCATAGGAATCTACCTAATAGTGGGGGACAACCTGGTGAAAACCAGGCTAATACCGCATAATCCCTACGGGGCAAAGCAGGGGCTTCGGGCCTTGCGCTAATAGATGAGCCTATGTCGGATTAGCTAGTTGGTGAGGTAATGGCTCACCAAGGCGACGATCCGTAGCTGGTTTGAGAGGATGATCAGCCACACTGGAACTGAGACACGGTCCAGACTCCTACGGGAGGCAGCAGTGGGGAATATTGCACAATGGGCGAAAGCCTGATGCAGCAATGCCGCGTGTGTGAAGAAGGCCTGAGGGTTGTAAAGCACTTTCAGTAGGGAGGAAAGTCAGTAGTTAATAACTGCTGGCCCTGACGTTACCTACAGAAGAAGCACCGGCTAACTCCGTGCCAGCAGCCGCGGTAATACGGAGGGTGCAAGCGTTAATCGGAATTACTGGGCGTAAAGCGCGCGTAGGCGGCTAATTAAGTCAGATGTGAAAGCCCCGGGCTCAACCTGGGAACTGCATTTGAAACTGGTTAGCTAGAGTGTGGTAGAGGAGAGTGGAATTTCAGGTGTAGCGGTGAAATGCGTAGAGATCTGAAGGAACACCAGTGGCGAAGGCGGCTCTCTGGACCAACACTGACGCTGAGGTGCGAAAGCGTGGGTAGCAAACGGGATTAGATACCCCGGTAGTCCACGCCGTAAACGATGTCAACTAACTGTTGGGCGGGTTTCCGCTTAGTGGTGCAGCTAACGCAATAAGTTGACCGCCTGGGGAGTACGGCCGCAAGGCTAAAACTCAAATGAATTGACGGGGGCCCGCACAAGCGGTGGAGCATGTGGTTTAATTCGATGCAACGCGAAGAACCTTACCTACCCTTGACATCCAGAGATCTGTTAGAGATAGTAGGTGCCTTCGGGAGCTCTGTGACAGGTGCTGCATGGCTGTCGTCAGCTCGTGTCGTGAGATGTTGGGTTAAGTCCCGTAACGAGCGCAACCCTTATCCTTAGTTGCCAGCAGTAAGTGGGAACTCTAGGGAGACTGCCGGTGATAAACCGGAGGAAGGTGGGGACGACGTCAAGTCATCATGGCCCTTATGGGTAGGGCTACACACGTGCTACAATGGCCAGTACAGAGGGTCGCAAACTCGCGAGAGTAAGCTAATCCCAGAAAGCTGGTCCTAGTCCGGATTGGAGTCTGCAACTCGACTCCATGAAGCTGGAATCGCTAGTAATCGCGGATCAGAATGCCGCGGTGAATACGTTCCCGGGCCTTGTACACACCGCCCG
>L34955
TGCAAGTCGAACGGAAACAGCTGGGTCGAGTGGCGGACGGGTGAGTAATGCATAGGAATCTACCTAATAGTGGGGGACAACCTGGTGNAAACCAGGCTAATACCGCATAATCCCTACGGGGCAAAGCAGGGGCTTCGGGCCTTGCGCTAATAGATGAGCCTATGTCGGATTAGCTAGTTGGTGAGGTAATGGCTCACCAAGGCAACGATCCGTAGCTGGTTTGAGAGGATGATCAGCCACACTGGGACTGAGACNCGGCCCAGACTCCTACGGGAGGCAGCAGTGGGGAATATTGCACAATGGAGGAAACTCTGATGCAGCAATGCCGCGTGTGTGAAGAAGGCCTTAGGGTTGTAAAGCACTTTCAGTAGGGAGGAAAGTTTAAGGTTAATAACCTTAGGCCCTGACGTTACCTACAGAAGAAGCACCGGCTAACTCCGTGCCAGCAGCCGCGGTAATACGGAGGGCGCAAGCGTTAATCGGAATTACTGGGCGTAAAGCGCGCGTAGGCGGTTAAACAAGTCAGATGTGAAAGCCCCGGGCTCAACCTGGGAACTGCATTTGAAACTGTTTAGCTAGAGTGTGGTAGAGGAGAGTGGAATTTCAGGTGTAGCGGTGAAATGCGTAGATATCTGAAGGAACACCAGTGGCGAAGGCGGCTCTCTGGACCAACACTGACGCTGAGGTGCGAAAGCGTGGGTAGCAAACGGGATTAGATACCCCGGTAGTCCACGCCGTAAACGATGTCAACTAACTGTTGGGCGGGTTTCCGCTTAGTGGTGCAGCTAACGCAATAAGTTGACCGCCTGGGGAGTACGGCCGCAAGGCTAAAACTCAAATGAATTGACGGGGGCCCGCACAAGCGGTGGAGCATGTGGTTTAATTCGATGCAACGCGAAGAACCTTACCTACCCTTGACATACAGAGAACTTTCTAGAGATAGATTGGTGCCTTCGGGAACTCTGATACAGGTGCTGCATGGCTGTCGTCAGCTCGTGTCGTGAGATGTTGGGTTAAGTCCCGTAACGAGCGCAACCCTTATCCTTAGTTGCTACCATTTATTGGGCACTCTAAGGAGACTGCCGGTGATAAACCGGAGGAAGGTGGGGACGACGTCAAGTCATCATGGCCCTTATGGGTAGGGCTACACACTGCTACAATGGCCGGTACAGAGGGCCGCAAACTCGCGAGAGTAAGCTAATCCCTTAAAGCCGGTCCTAGTCCGGATTGCAGTCTGCAACTCGACTGCATGAAGCTGGAATCGCTAGTAATCGCGGATCAGAATGCCGCGGTGAATTCGTTCCCGGGCCTTGTACACACCGCCCG
>FM242245
TGCAAGTCGAACGGAAACAGCTGGGTCGAGTGGCGGACGGGTGAGTAATGCATAGGAATCTACCTAGTAGCGGGGGACAACCTGGTGAAAACCAGGCTAATACCGCATAATCCCTACGGGGCAAAGCAGGGGCTTCGGGCCTTGCACTATTAGATGAGCCTATGTCGGATTAGCTTGTTGGTGAGGTAATGGCTCACCAAGGCGACGATCCGTAGCTGGTTTGAGAGGATGATCAGCCACACTGGGACTGAGACACGGCCCAGACTCCTACGGGAGGCAGCAGTGGGGAATATTGCACAATGGAGGAAACTCTGATGCAGCAATGCCGCGTGTGTGAAGAAGGCCTTAGGGTTGTAAAGCACTTTCAGACGTGAGGAAAGTTAAGCCTAATAGGCTTAACCCTGACGTTAACGTCAGAAGAAGCACCGGCTAACTCCGTGCCAGCAGCCGCGGTAATACGGAGGGTGCAAGCGTTAATCGGAATTACTGGGCGTAAAGCGCGCGTAGGCGGTTAAATAAGTCAGATGTGAAAGCCCCGGGCTCAACCTGGGAACTGCATTTGAAACTGTTTAGCTAGAGTGTGGTAGAGGAGAGTGGAATTTCAGGTGTAGCGGTGAAATGCGTAGATATCTGAAGGAACATCAGTGGCGAAGGCGGCTCTCTGGACCAACACTGACGCTGAGGTGCGAAAGCGTGGGTAGCAAACGGGATTAGATACCCCGGTAGTCCACGCCGTAAACGATGTCAACTAACCGTTGGGCGGGTTTCCGCTTAGTGGTGCAGCTAACGCAATAAGTTGACCGCCTGGGGAGTACGGCCGCAAGGCTAAAACTCAAATGAATTGACGGGGGCCCGCACAAGCGGTGGAGCATGTGGTTTAATTCGATGCAACGCGAAGAACCTTACCTACCCTTGACATACAGAGAACTTTCTAGAGATAGATTGGTGCCTTCGGGAACTCTGATACAGGTGCTGCATGGCTGTCGTCAGCTCGTGTCGTGAGATGTTGGGTTAAGTCCCGTAACGAGCGCAACCCTTATCCTTAGTTGCTACCATTTATTGGGCACTCTAAGGAGACTGCCGGTGATAAACCGGAGGAAGGTGGGGACGACGTCAAGTCATCATGGCCCTTATGGGTAGGGCTACACACGTGCTACAATGGCTGGTACAGAGGGCTGCGAACTCGCGAGAGCAAGCCAATCCCTTAAAACCAGTCCTAGTCCGGATTGCAGTCTGCAACTCGACTGCATGAAGCTGGAATCGCTAGTAATCGCGGATCAGAATGCCGCGGTGAATTCGTTCCCGGGCCTTGTACACACCGCCCG
>FM242210
TGCAAGTCGAACGGAAACAGCTGGGTCGAGTGGCGGACGGGTGAGTAATGCATAGGAATCTACCTAGTAGCGGGGGACAACCTGGTGAAAACCAGGCTAATACCGCATAATCCCTACGGGGCAAAGCAGGGGCTTCGGGCCTTGCACTATTAGATGAGCCTATGTCGGATTAGCTAGTTGGTGAGGTAATGGCTCACCAAGGCAACGATCCGTATCTGGTTTGAGAGGATGATCAGCCACACTGGGACTGAGACACGGCCCAGACTCCTACGGGAGGCAGCAGTGGGGAATATTGCACAATGGACGCAAGTCTGATGCAGCAATGCCGCGTGTGTGAAGAAGGCCTTAGGGTTGTAAAGCACTTTCAGTAGGGAGGAAAGTTCAAGGTTAATAACCTTGGGCCCTGACGTTACCTACAGAAGAAGCACCGGCTAACTCCGTGCCAGCAGCCGCGGTAATACGGAGGGTGCAAGCGTTAATCGGAATTACTGGGCGTAAAGCGCGCGTAGGCGGTTAGTTAAGTTAGATGTGAAAGCCCCGGGCTCAACCTGGGAACTGCATTTAAAACTGGCTAACTAGAGTATGGTAGAGGAGAGTGGAATTTCAGGTGTAGCGGTGAAATGCGTAGATATCTGAAGGAACACCAGTGGCGAAGGCGGCTCTCTGGACCAATACTGACGCTGAGGTGCGAAAGCGTGGGTAGCAAACGGGATTAGATACCCCGGTAGTCCACGCCGTAAACGATGTCAACTAACTGTTGGGCGGGTTTCCGCTTAGTGGTGCAGCTAACGCAATAAGTTGACCGCCTGGGGAGTACGGCCGCAAGGCTAAAACTCAAATGAATTGACGGGGGCCCGCACAAGCGGTGGAGCATGTGGTTTAATTCGATGCAACGCGAAGAACCTTACCTACCCTTGACATACAGAGAACTTTCTAGAGATAGATTGGTGCCTTCGGGAACTCTGATACAGGTGCTGCATGGCTGTCGTCAGCTCGTGTCGTGAGATGTTGGGTTAAGTCCCGTAACGAGCGCAACCCTTATCCTTAGTTGCCACCATTTATTGGGCACTCTAAGGAGACTGCCGGTGATAAACCGGAGGAAGGTGGGGACGACGTCAAGTCATCATGGCCCTTATGGGTAGGGCTACACACGTGCTACAATGGCCGGTACAGAGGGCTGCTAACTCGCGAGAGTACGCTAATCCCTTAAAGCCGGTCCTAGTCCGGATTGCAGTCTGCAACTCGACTGCATGAAGCTGGAATCGCTAGTAATCGCGGATCAGAATGCCGCGGTGAATTCGTTCCCGGGCCTTGTACACACCGCCCG
>FM242360
TGCAAGTCGAACGGAAACAGCTGGGTCGAGTGGCGGACGGGTGAGTAATGCATAGGAATCTACCTAATAGTGGGGGACAACCTGGTGAAAACCAGGCTAATACCGCATAATCCCTACGGGGCAAAGCAGGGGCTTCGGGCCTTGCGCTAATAGATGAGCCTATGTCGGATTAGCTAGTTGGTGAGGTAATGGCTCACCGAGGCAACGATCCGTAGCTGGTTTGAGAGGATGATCAGCCACACTGGGACTGAGACACGGCCCAGACTCCTACGGGAGGCAGCAGTGGGGAATATTGCACAATGGAGGAAACTCTGATGCAGCAATGCCGCGTGTGTGAAGAAGGCCTTAGGGTTGTAAAGCACTTTCAGTAGGGAGGAAAGTTTAAGGTTAATAACCTTAGGCCCTGACGTTACCTACAGAAGAAGCACCGGCTAACTCCGTGCCAGCAGCCGCGGTAATACGGAGGGTGCAAGCGTTAATCGGAATTACTGGGCGTAAAGCGCGCGTAGGCGGTTAAACAAGTCAGATGTGAAAGCCCCGGGCTCAACCTGGGAACTGCATTTGAAACTGTTTAGCTAGAGTGTGGGAGAGGAGAGTGGAATTTCAGGTGCAGCGGTGAAATGCGTAGATATCTGAAGGACCCCCAGTGGCGAAGGCGGCTCTCTGGACCAACCCTGACGCTGAGGTGCGAAAGCGGGGTAGCAAACGGGATAGATACCCCGGTACTCCACGCCGTAAACCATTTCACCTAACTGTTGGGCGGTTTCCGCTTAGTGGTGCAGCTAACGCAATAAGTTGACCGCCTGGGGAGTACGGCCGCAAGGCTAAAACTCAAATGAATTGAGGGGGGCCCGCACAAGCGGTGGAGCATGTGGTTTAATTCGATGCAACGCGAAGAACCTTACCTACCCTTGACATACAGAGAACTTTCTAGAGATAGATTGGTGCCTTCGGGAACTCTGATACAGGTGCTGCATGGCTGTCGTCAGCTCGTGTCGTGAGATGTTGGGTTAAGTCCCGTAACGAGCGCAACCCTTATCCTTAGTTGCTACCATTTATTGGGCACTCTAAGGAGACTGCCGGTGATAAACCGGAGGAAGGTGGGGACGACGTCAAGTCATCATGGCCCTTATGGGTAGGGCTACACACGTGCTACAATGGCCGGTACAGAGGGCCGCACACTCGCGAGAGTAAGCTAATCCCTTAAAGCCGGTCCTAGTCCGGATTGCAGTCTGCAACTCGACTGCATGAAGCTGGAATCGCTAGTAATCGCGGATCAGAATGCCGCGGTGAATTCGTTCCCGGGCCTTGTACACACCGCCCG
>HQ222992
TGCAAGTCGAGCGGAAACAGCTGGGTCGAGTGGCGGACGGGTGAGTAATGCATAGGAATCTACCTAATAGTGGGGGACAACCTGGTGAAAACCAGGCTAATACCGCATAATCCCTACGGGGCAAAGCAGGGGCTTCGGGCCTTGCGCTAATAGATGAGCCTATGTCGGATTAGCTAGTTGGTGGGGTAATGGCTCACCAAGGCGACGATCCGTAGCTGGTTTGAGAGGATGATCAGCCACACTGGGACTGAGACACGGCCCAGACTCCTACGGGAGGCAGCAGTGGGGAATATTGCACAATGGAGGAAACTCTGATGCAGCAATGCCGCGTGTGTGAAGAAGGCCTTAGGGTTGTAAAGCACTTTCAGACGTGAGGAAAGTTAATGGTTAATAACCATTGGCCCTGACGTTAACGTCAGAAGAAGCACCGGCTAACTCCGTGCCAGCAGCCGCGGTAATACGGAGGGTGCAAGCGTTAATCGGAATTACTGGGCGTAAAGCGCGCGTAGGCGGTTAGTTAAGTTAGATGTGAAAGCCCCGGGCTCAACCTGGGAACTGCATTTAAAACTGGCTAACTAGAGTATGGTAGAGGAGAGTGGAATTTCAGGTGTAGCGGTGAAATGCGTAGATATCTGAAGGAACACCAGTGGCGAAGGCGGCTCTCTGGACCAATACTGACGCTGAGGTGCGAAAGCGTGGGTAGCAAACGGGATTAGATACCCCGGTAGTCCACGCCGTAAACGATGTCAACTAACTGTTGGGCGGGTTTCCGCTTAGTGGTGCAGCTAACGCAATAAGTTGACCGCCCGGGGAGTACGGCCGCAAGGCTAAAACTCAAATGAATTGACGGGGGCCCGCACAAGCGGTGGAGCATGTGGTTTAATTCGATGCAACGCGAAGAACCTTACCTACCCTTGACATACAGAGAACTTTCTAGAGATAGATTGGTGCCTTCGGGAACTCTGATACAGGTGCTGCATGGCTGTCGTCAGCTCGTGTCGTGAGATGTTGGGTTAAGTCCCGTAACGAGCGCAACCCTTATCCTTAGTTGCTACCATTTATTGGGCACTCTAAGGAGACTGCCGGTGATAAACCGGAGGAAGGTGGGGACGACGTCAAGTCATCATGGCCCTTATGGGTAGGGCTACACACGTGCTACAATGGCCGGTACAGAGGGCTGCTAACTCGCGAGAGTACGCTAATCCCTTAAAGCCGGTCCTAGTCCGGATTGGAGTCTGCAACTCGACTCCATGAAGCTGGAATCGCTAGTAATCGCGGATCAGAATGCCGCGGTGAATTCGTTCCCGGGCCTTGTACACACCGC
>JQ712084
TGCAAGTCGAACGGAAACAGCTGGGTCGAGTGGCGGACGGGTGAGTAATGCATAGGAATCTACCTAATAGTGGGGGACAACCTGGTGAAAACCAGGCTAATACCGCATAATCCCTACGGGGCAAAGCAGGGGCTTCGGGCCTTGCGCTAATAGATGAGCCTATGTCGGATTAGCTAGTTGGTGAGGTAATGGCTCACCAAGGCAACGATCCGTAGCTGGTTTGAGAGGATGATCAGCCACACTGGGACTGAGACACGGCCCAGACTCCTACGGGAGGCAGCAGTGGGGAATATTGCACAATGGAGGAAACTCTGATGCAGCAATGCCGCGTGTGTGAAGAAGGCCTTAGGGTTGTAAAGCACTTTCAGTAGGGAGGAAAGTTTAAGGTTAATAACCTTAGGCACTGACGTTACCTACAGAAGAAGCACCGGCTAACTCCGTGCCAGCAGCCGCGGTAATACGGAGGGTGCAAGCGTTAATCGGAATTACTGGGCGTAAAGCGCGCGTAGGCGGTTAAACAAGTCAGATGTGAAAGCCCCGGGCTCAACCTGGGAACTGCATTTGAAACTGTTTAGCTAGAGTGTGGTAGAGGAGAGTGGAATTTCAGGTGTAGCGGTGAAATGCGTAGATATCTGAAGGAACACCAGTGGCGAAGGCGGCTCTCTGGACCAACACTGACGCTGAGGTGCGAAAGCGTGGGTAGCAAACGGGATTAGATACCCCGGTAGTCCACGCCGTAAACGATGTCAACTAACTGTTGGGCGGGTTTCCGCTTAGTGGTGCAGCTAACGCAATAAGTTGACCGCCTGGGGAGTACGGCCGCAAGGCTAAAACTCAAATGAATTGACGGGGGCCCGCACAAGCGGTGGAGCATGTGGTTTAATTCGATGCAACGCGAAGAACCTTACCTACCCTTGACATACAGAGAACTTTCTAGAGATAGATTGGTGCCTTCGGGAACTCTGATACAGGTGCTGCATGGCTGTCGTCAGCTCGTGTCGTGAGATGTTGGGTTAAGTCCCGTAACGAGCGCAACCCTTATCCTTAGTTGCTACCATTTATTGGGCACTCTAAGGAGACTGCCGGTGATAAACCGGAGGAAGGTGGGGACGACGTCAAGTCATCATGGCCCTTATGGGTAGGGCTACACACGTGCTACAATGGCCGGTACAGAGGGCCGCAAACTCGCGAGAGTAAGCTAATCCCTTAAAGCCGGTCCTAGTCCGGATTGCAGTCTGCAACTCGACTGCATGAAGCTGGAATCGCTAGTAATCGCGGATCAGAATGCCGCGGTGAATTCGTTCCCGGGCCTTGTACACACCGCCCG
>JN018750
TGCAAGTCGAACGGAAACAGCTGGGTCGAGTGGCGGACGGGTGAGTAATGCATAGGAATCTACCTAATAGTGGGGGACAACCTGGTGAAAACCAGGCTAATACCGCATAATCCCTACGGGGCAAAGCAGGGGCTTCGGGCCTTGCGCTAATAGATGAGCCTATGTCGGATTAGCTAGTTGGTGAGGTAATGGCTCACCAAGGCGACGATCCGTAGCTGGTTTGAGAGGATGATCAGCCACACTGGGACTGAGACACGGCCCAGACTCCTACGGGAGGCAGCAGTGGGGAATATTGCACAATGGAGGAAACTCTGATGCAGCAATGCCGCGTGTGTGAAGAAGGCCTTAGGGTTGTAAAGCACTTTCAGACGTGAGGAAAGTTAATGGTTAATAACCATTGGCCCTGACGTTAACGTCAGAAGAAGCACCGGCTAACTCCGTGCCAGCAGCCGCGGTAATACGGAGGGTGCAAGCGTTAATCGGAATTACTGGGCGTAAAGCGCGCGTAGGCGGTTAGTTAAGTTAGATGTGAAAGCCCCGGGCTCAACCTGGGAACTGCATTTAAAACTGGCTAACTAGAGTATGGTAGAGGAGAGTGGAATTTCAGGTGTAGCGGTGAAATGCGTAGATATCTGAAGGAACACCAGTGGCGAAGGCGGCTCTCTGGACCAATACTGACGCTGAGGTGCGAAAGCGTGGGTAGCAAACGGGATTAGATACCCCGGTAGTCCACGCCGTAAACGATGTCAACTAACTGTTGGGCGGGTTTCCGCTTAGTGGTGCAGCTAACGCAATAAGTTGACCGCCTGGGGAGTACGGCCGCAAGGCTAAAACTCAAATGAATTGACGGGGGCCCGCACAAGCGGTGGAGCATGTGGTTTAATTCGATGCAACGCGAAGAACCTTACCTACCCTTGACATACAGAGAACTTTCTAGAGATAGATTGGTGCCTTCGGGAACTCTGATACAGGTGCTGCATGGCTGTCGTCAGCTCGTGTCGTGAGATGTTGGGTTAAGTCCCGTAACGAGCGCAACCCTTATCCTTAGTTGCTACCATTTATTGGGCACTCTAAGGAGACTGCCGGTGATAAACCGGAGGAAGGTGGGGACGACGTCAAGTCATCATGGCCCTTATGGGTAGGGCTACACACGTGCTACAATGGCCGGTACAGAGGGCTGCTAACTTGCGAGAGTACGCTAATCCCTTAAAGCCGGTCCTAGTCCGGATTGGAGTCTGCAACTCGACTCCATGAAGCTGGAATCGCTAGTAATCGCGGATCAGAATGCCGCGGTGAATTCGTTCCCGGGCCTTGTACACACCGCCCG
>HQ687878
TGCAAGTCGAACGGAAACAGCTGGGTCGAGTGGCGGACGGGTGAGTAATGCATAGGAATCTACCTAATAGTGGGGGACAACCTGGTGAAAACCAGGCTAATACCGCATAATCCCTACGGGGCAAAGCAGGGGCTTCGGGCCTTGCGCTAATAGATGAGCCTATGTCGGATTAGCTAGTTGGTGAGGTAATGGCTCACCAAGGCAACGATCCGTAGCTGGTTTGAGAGGATGATCAGCCACACTGGGACTGAGACACGGCCCAGACTCCTACGGGAGGCAGCAGTGGGGAATATTGCACAATGGAGGAAACTCTGATGCAGCAATGCCGCGTGTGTGAAGAAGGCCTTAGGGTTGTAAAGCACTTTCAGTAGGGAGGAAAGTTTAAGGTTAATAACCTTAGGCCCTGACGTTACCTACAGAAGAAGCACCGGCTAACTCCGTGCCAGCAGCCGCGGTAATACGGAGGGTGCAAGCGTTAATCGGAATTACTGGGCGTAAAGCGCGCGTAGGCGGTTAAACAAGTCAGATGTGAAAGCCCCGGGCTCAACCTGGGAACTGCATTTGAAACTGTTTAGCTAGAGTGTGGTAGAGGAGAGTGGAATTTCAGGTGTAGCGGTGAAATGCGTAGATATCTGAAGGAACACCAGTGGCGAAGGCGGCTCTCTGGACCAACACTGACGCTGAGGTGCGAAAGCGTGGGTAGCAAACGGGATTAGATACCCCGGTAGTCCACGCCGTAAACGATGTCAACTAACTGTTGGGCGGGTTTCCGCTTAGTGGTGCAGCTAACGCAATAAGTTGACCGCCTGGGGAGTACGGCCGCAAGGCTAAACTCAAATGAATTGACGGGGCCGCACAAGCGGTGGAGCATGTGGTTTAATTCGATGCAACGCGAGACCTTACTACCCTTGAAAAACAGAAAACTTTCTAGAGAAAGATGGTGCTTCGGGACTCTGATACAGGGCCGCATGCTGTCGTCAGCTCTGGTCGGGAATGTTGGGTAAGTCCCGTAACAGGCCACCCTTTTCTTTAGTTGCTACCATTATTTGCCTCTAAGGAACTGCCGGTGATAACCGGAGAAGGTGGGACGACCTCAAGTCATCTTGGCCTTATGTGTAGGTTACACCGTCTCTCATGCGGGTCAAGGGCGCCACTCCGAGAGAGAACATTCCTTTAAACCGCTGATATTCCGAATGGCA
>FJ155029
TGCAAGTCGAACGGAAACAGCTGGGTCGAGTGGCGGACGGGTGAGTAATGCATAGGAATCTACCTAATAGTGGGGGACAACCTGGTGAAAACCAGGCTAATACCGCATAATCCCTACGGGGCAAAGCAGGGGCTTCGGGCCTTGCGCTAATAGATGAGCCTATGTCGGATTAGCTAGTTGGTGAGGTAATGGCTCACCAAGGCAACGATCCGTAGCTGGTTTGAGAGGATGATCAGCCACACTGGGACTGAGACACGGCCCAGACTCCTACGGGAGGCAGCAGTGGGGAATATTGCACAATGGAGGAAACTCTGATGCAGCAATGCCGCGTGTGTGAAGAAGGCCTTAGGGTTGTAAAGCACTTTCAGTAGGGAGGAAAGTTTAAGGTTAATAACCTTAGGCCCTGACGTTACCTACAGAAGAAGCACCGGCTAACTCCGTGCCAGCAGCCGCGGTAATACGGAGGGTGCAAGCGTTAATCGGAATTACTGGGCGTAAGGCGCGCGTAGGCGGTTAAACAAGTCAGATGTGAAAGCCCCGGGCTCAACCTGGGAACTGCATTTGAAACTGTTTAGCTAGAGTGTGGTAGAGGAGAGTGGAATTTCAGGTGTAGCGGTGAAATGCGTAGATATCTGAAGGAACACCAGTGGCGAAGGCGGGCTCTCTGGACCAACGTGGGTAGCAAGCGGGATTAGATACCCCGGTAGTCCACGCTGTAAACGATGTCAATTAACTGTTGGGCGAGTTTCCGCTTAGTGGTGCAGCTAACGCAATAAGTTGACCGCCTGTGGAGTACGCACGCAAGGCTAAAACTCAAATGAATTGACGGGGGCCCGCACAAGCGGTGGAGCATGTGGTTTAATTCGATGCAACGCGAAGAACCTTACCTACCCTTGACATACAGAGAACTTTCTAGAGATAGATTGGTGCCTTCGGGAACTCTGATACAGGTGCTGCATGGCTGTCGTCAGCTCGTGTCGTGAGATGTTGGGTTAAGTCCCGTAACGAGCGCAACCCTTATCCTTAGTTGCCACCATTTATTGGGCACTCTAAGGAGACTGCCGGTGATAAACCGGAGGAAGGTGGGGACGACGTCAAGTCATCATGGCCCTTATGGGTAGGGCTACACACGTGCTACAATGGCCGGTACAGAGGGCCGCAAACTCGCGAGAGTAAGCTAATCCCTTAAAGCCGGTCCTAGTCCGGATTGCAGTCTGCAACTCGACTGCATGAAGCTGGAATCGCTAGTAATCGCGGATCAGAATGCCGCGGTGAATTCGTTCCCGGGCCTTGTACACACCGCCCG
>GU584507
TGCAAGTCGAACGGAAACAGCTGGGTCGAGTGGCGGACGGGTGAGTAATGCATAGGAATCTACCTAATAGTGGGGGACAACCTGGTGAAAACCAGGCTAATACCGCATAATCCCTACGGGGCAAAGCAGGGGCTTCGGGCCTTGCGCTAATAGATGAGCCTATGTCGGATTAGCTAGTTGGTGAGGTAATGGCTCACCAAGGCGACGATCCGTAGCTGGTTTGAGAGAATGATCAGCCACACTGGGACTGAGACACGGCCCAGACTCCTACGGGAGGCAGCAGTGGGGAATATTGCACAATGGAGGAAACTCTGATGCAGCAATGCCGCGTGTGTGAAGAAGGCCTTAGGGTTGTAAAGCACTTTCAGTAGGGAGGAAAGTTTGAGGTTAATAACCTTAGGCCCTGACGTTACCTACAGAAGAAGCACCGGCTAACTCCGTGCCAGCAGCCGCGGTAATACGGAGGGTGCAAGCGTTAATCGGAATTACTGGGCGTAAAGCGCGCGTAGGCGGTTAATTAAGTCAGATGTGAAAGCCCTGGGCTCAACCTGGGAACTGCATTTGAAACTGGTTAACTAGAGTATGGTAGAGGAGAGTGGAATTTCAGGTGTAGCGGTGAAATGCGTAGAGATCTGAAGGAACACCAGTGGCGAAGGCGGCTCTCTGGACCAATACTGACGCTGAGGTGCGAAAGCGTGGGTAGCAAACGGGATTAGATACCCCGGTAGTCCACGCCGTAAACGATGTCAACTAACTGTTGGGCGGGTTACCGCTTAGTGGTGCAGCTAACGTATTAAGTTGACCGCCTGGGGAGTACGGCCGCAAGGCTAAAACTCAAATGAATTGACGGGGGCCCGCACAAGCGGTGGAGCATGTGGTTTAATTCGATGCAACGCGAAGAACCTTACCTACCCTTGACATCCAGAGATCTGTTAGAGATAGTAGGTGCCTTCGGGAACTCTGTGACAGGTGCTGCATGGCTGTCGTCAGCTCGTGTCGTGAGATGTTGGGTTAAGTCCCGTAACGAGCGCAACCCTTATCCTTAGTTGCCACCATTTATTGGGCACTCTAAGGAGACTGCCGGTGATAAACCGGAGGAAGGTGGGGACGACGTCAAGTCATCATGGCCCTTATGGGTAGGGCTACACACGTGCTACAATGGTCGATACAGAGGGCTGCAAACTCGCGAGAGTAAGCTAATCCCTTAAAGTCGATCCTAGTCCGGATTGCAGTCTGCAACTCGACTGCATGAAGCTGGAATCGCTAGTAATCGCGGATCAGAATGCCGCGGTGAATTCGTTCCCGGGCCTTGTACACACCGCCCG
>JX530389
TGCAAGTCGAACGGAAACAGCTGGGTCGAGTGGCGGACGGGTGAGTAATGCATAGGAATCTACCTAATAGTGGGGGACAACCTGGTGAAAACCAGGCTAATACCGCATAATCCCTACGGGGCAAAGCAGGGGCTTCGGGCCTTGCGCTAATAGATGAGCCTATGTCGGATTAGCTAGTTGGTGAGGTAATGGCTCACCAAGGCAACGATCCGTAGCTGGTTTGAGAGGATGATCAGCCACACTGGGACTGAGACACGGCCCAGACTCCTACGGGAGGCAGCAGTGGGGAATATTGCACAATGGAGGAAACTCTGATGCAGCAATGCCGCGTGTGTGAAGAAGGCCTTAGGGTTGTAAAGCACTTTCAGTAGGGAGGAAAGTTTAAGGTTAATAACCTTAGGCCCTGACGTTACCTACAGAAGAAGCACCGGCTAACTCCGTGCCAGCAGCCGCGGTAATACGGAGGGTGCAAGCGTTAATCGGAATTACTGGGCGTAAAGCGCGCGTAGGCGGTTAAACAAGTCAGATGTGAAAGCCCCGGGCTCAACCTGGGAACTGCATTTGAAACTGTTTAGCTAGAGTGTGGTAGAGGAGAGTGGAATTTCAGGTGTAGCGGTGAAATGCGTAGATATCTGAAGGAACACCAGTGGCGAAGGCGGCTCTCTGGACCAACACTGACGCTGAGGTGCGAAAGCGTGGGTAGCAAACGGGATTAGATACCCCGGTAGTCCACGCCGTAAACGATGTCAACTAACTGTTGGGCGGGTTTCCGCTTAGTGGTGCAGCTAACGCAATAAGTTGACCGCCTGGGGAGTACGGCCGCAAGGCTAAAACTCAAATGAATTGACGGGGGCCCGCACAAGCGGTGGAGCATGTGGTTTAATTCGATGCAACGCGAAGAACCTTACCTACCCTTGACATACAGAGAACTTTCTAGAGATAGATTGGTGCCTTCGGGAACTCTGATACAGGTGCTGCATGGCTGTCGTCAGCTCGTGTCGTGAGATGTTGGGTTAAGTCCCGTAACGAGCGCAACCTTTATCCTTAGTTGCTACCATTTATTGGGCACTCTAAGGAGACTGCCGGTGATAAACCGGAGGAAGGTGGGGACGACGTCAAGTCATCATGGCCCTTATGGGTAGGGCTACACACGTGCTACAATGGCCGGTACAGAGGGCCGCAAACTCGCGAGAGTAAGCTAATCCCTTAAAGCCGGTCCTAGTCCGGATTGCAGTCTGCAACTCGACTGCATGAAGCTGGAATCGCTAGTAATCGCGGATCAGAATGCCGCGGTGAATTCGTTCCCGGGCCTTGTACACACCGCCCG
>JN717181
TGCAAGTCGAACGGAAACAGCTGGGTCGAGTGGCGGACGGGTGAGTAATGCATAGGAATCTACCTAATAGTGGGGGACAACCTGGTGAAAACCAGGCTAATACCGCATAATCCCTACGGGGCAAAGCAGGGGCTTCGGGCCTTGCGCTAATAGATGAGCCTATGTCGGATTAGCTAGTTGGTGAGGTAATGGCTCACCAAGGCAACGATCCGTAGCTGGTTTGAGAGGATGATCAGCCACACTGGGACTGAGACACGGCCCAGACTCCTACGGGAGGCAGCAGTGGGGAATATTGCACAATGGAGGAAACTCTGATGCAGCAATGCCGCGTGTGTGAAGAAGGCCTTAGGGTTGTAAAGCACTTTCAGTAGGGAGGAAAGTTTAAGGTTAATAACCTTAGGCCCTGACGTTACCTACAGAAGAAGCACCGGCTAACTCCGTGCCAGCAGCCGCGGTAATACGGAGGGTGCAAGCGTTAATCGGAATTACTGGGCGTAAAGCGCGCGTAGGCGGTTAAACAAGTCAGATGTGAAAGCCCTGGGCTCAACCTGGGAACTGCATTTGAAACTGTTTAGCTAGAGTGTGGTAGAGGAGAGTGGAATTTCAGGTGTAGCGGTGAAATGCGTAGATATCTGAAGGAACACCAGTGGCGAAGGCGGCTCTCTGGACCAACACTGACGCTGAGGTGCGAAAGCGTGGGTAGCAAACGGGATTAGATACCCCGGTAGTCCACGCCGTAAACGATGTCAACTAACTGTTGGGCGGGTTTCCGCTTAGTGGTGCAGCTAACGCAATAAGTTGACCGCCTGGGGAGTACGGCCGCAAGGCTAAAACTCAAATGAATTGACGGGGGCCCGCACAAGCGGTGGAGCATGTGGTTTAATTCGATGCAACGCGAAGAACCTTACCTACCCTTGACATACAGAGAACTTTCTAGAGATAGATTGGTGCCTTCGGGAACTCGGTGACAGGTGCTGCATGGCTGTCGTCAGCTCGTGTCGTGAGATGTTGGGTTAAGTCCCGTAACGAGCGCAACCCTTATCCTTAGTTGCCACCATTTATTGGGCACTCTAAGGAGACTGCCGGTGATAAACCGGAGGAAGGTGGGGACGACGTCAAGTCATCATGGCCCTTATGGGTAGGGCTACACACGTGCTACAATGGCCGGTACAGAGGGCCGCAAACTCGCGAGAGTAAGCTAATCCCTTAAAGCCGGTCCTAGTCCGGATTGCAGTCTGCAACTCGACTGCATGAAGCTGGAATCGCTAGTAATCGCGGATCAGAATGCCGCGGTGAATTCGTTCCCGGGCCTTGTACACACCGCCCG
>JN717167
TGCAAGTCGAACGGAAACAGCTGGGTCGAGTGGCGGACGGGTGAGTAATGCATAGGAATCTACCTAATAGTGGGGGACAACCTGGTGAAAACCAGGCTAATACCGCATAATCCCTACGGGGCAAAGCAGGGGCTTCGGGCCTTGCGCTAATAGATGAGCCTATGTCGGATTAGCTAGTTGGTGAGGTAATGGCTCACCAAGGCAACGATCCGTAGCTGGTTTGAGAGGATGATCAGCCACACTGGGACTGAGACACGGCCCAGACTCCTACGGGAGGCAGCAGTGGGGAATATTGCACAATGGAGGAAACTCTGATGCAGCAATGCCGCGTATGTGAAGAAGGCCTTAGGGTTGTAAAGCACTTTCAGTAGGGAGGAAAGTTTAAGGTTAATAACCTTAGGCCCTGACGTTACCTACAGAAGAAGCACCGGCTAACTCCGTGCCAGCAGCCGCGGTAATACGGAGGGTGCAAGCGTTAATCGGAATTACTGGGCGTAAAGCGCGCGTAGGCGGTTAAACAAGTCAGATGTGAAAGCCCCGGGCTCAACCTGGGAACTGCATTTGAAACTGTTTAGCTAGAGTGTGGTAGAGGAGAGTGGAATTTCAGGTGTAGCGGTGAAATGCGTAGATATCTGAAGGAACACCAGTGGCGAAGGCGGCTCTCTGGACCAACACTGACGCTGAGGTGCGAAAGCGTGGGTAGCAAACGGGATTAGATACCCCGGTAGTCCACGCCGTAAACGATGTCAACTAACTGTTGGGCGGGTTTCCGCTTAGTGGTGCAGCTAACGCAATAAGTTGACCGCCTGGGGAGTACGGCCGCAAGGCTAAAACTCAAATGAATTGACGGGGGCCCGCACAAGCGGTGGAGCATGTGGTTTAATTCGATGCAACGCGAAGAACCTTACCTACCCTTGACATACAGAGAACTTTCTAGAGATAGATTGGTGCCTTCGGGAACTCTGATACAGGTGCTGCATGGCTGTCGTCAGCTCGTGTCGTGAGATGTTGGGTTAAGTCCCGTAACGAGCGCAACCCTTATCCTTAGTTGCTACCATTTATTGGGCACTCTAAGGAGACTGCCGGTGATAAACCGGAGGAAGGTGGGGACGACGTCAAGTCATCATGGCCCTTATGGGTAGGGCTACACACGTGCTACAATGGCCGGTACAGAGGGCCGCAAACTCGCGAGAGTAAGCTAATCCCTTAAAGCCGGTCCTAGTCCGGATTGCAGTCTGCAACTCGACTGCATGAAGCTGGAATCGCTAGTAATCGCGGATCAGAATGCCGCGGTGAATTCGTTCCCGGGCCTTGTACACACCGCCCG
>KJ475529
TGCAAGTCGAACGGAAACAGCTGGGTCGAGTGGCGGACGGGTGAGTAATGCATAGGAATCTACCTAATAGTGGGGGACAACCTGGTGAAAACCAGGCTAATACCGCATAATCCCTACGGGGCAAAGCAGGGGCTTCGGGCCTTGCGCTAATAGATGAGCCTATGTCGGATTAGCTAGTTGGTGAGGTAATGGCTCACCAAGGCAACGATCCGTAGCTGGTTTGAGAGGATGATCAGCCACACTGGGACTGAGACACGGCCCAGACTCCTACGGGAGGCAGCAGTGGGAATATTGCACAATGGAGGAAACTCTGATGCAGCAATGCCGCGTGTGTGAAGAAGGCCTTAGGGTTGTAAAGCACTTTCAGTAGGGAGGAAAGTTTAAGGTTAATAACCTTAGGCCCTGACGTTACCTACAGAAGAAGCACCGGCTAACTCCGTGCCAGCAGCCGCGGTAATACGGAGGGTGCAAGCGTTAATCGGAATTACTGGGCGTAAAGCGCGCGTAGGCGGTTAAACAAGTCAGATGTGAAAGCCCCGGGCTCAACCTGGGAACTGCATTTGAAACTGTTTAGCTAGAGTGTGGTAGAGGAGAGTGGAATTTCAGGTGTAGCGGTGAAATGCGTAGATATCTGAAGGAACACCAGTGGCGAAGGCGGCTCTCTGGACCAACACTGACGCTGAGGTGCGAAAGCGTGGGTAGCAAACGGGATTAGATACCCCGGTAGTCCACGCCGTAAACGATGTCAACTAACTGTTGGGCGGGTTTCCGCTTAGTGGTGCAGCTAACGCAATAAGTTGACCGCCTGGGGAGTACGGCCGCAAGGCTAAAACTCAAATGAATTGACGGGGGCCCGCACAAGCGGTGGAGCATGTGGTTTAATTCGATGCAACGCGAAGAACCTTACCTACCCTTGACATACAGAGAACTTTCTAGAGATAGATTGGTGCCTTCGGGAACTCTGATACAGGTGCTGCATGGCTGTCGTCAGCTCGTGTCGTGAGATGTTGGGTTAAGTCCCGTAACGAGCGCAACCCTTATCCTTAGTTGCTACCATTTATTGGGCACTCTAAGGAGACTGCCGGTGATAAACCGGAGGAAGGTGGGGACGACGTCAAGTCATCATGGCCCTTATGGGTAGGGCTACACACGTGCTACAATGGCCGGTACAGAGGGCCGCAAACTCGCGAGAGTAAGCTAATCCCTTAAAGCCGGTCCTAGTCCGGATTGCAGTCTGCAACTCGACTGCATGAAGCTGGAATCGCTAGTAATCGCGGATCAGAATGCCGCGGTGAATTCGTTCCCGGGCCTTGTACACACCGCCCG
>JX878956
TGCAAGTCGAACGGAAACAGCTGGGTCGAGTGGCGGACGGGTGAGTAATGCATAGGAATCTACCTAGTAGCGGGGGACAACCTGGTGAAAACCAGGCTAATACCGCATAATCCCTACGGGGCAAAGCAGGGGCTTCGGGCCTTGCACTATTAGATGAGCCTATGTCGGATTAGCTAGTTGGTGAGGTAATGGCTCACCAAGGCGACGATCCGTAGCTGGTTTGAGAGGATGATCAGCCACACTGGGACTGAGACACGGCCCAGACTCCTACGGGAGGCAGCAGTGGGGAATATTGCACAATGGACGAAAGTCTGATGCAGCAATGCCGCGTGTGTGAAGAAGGCCTTAGGGTTGTAAAGCACTTTCAGTAGGGAGGAAAGTAAGTAGTTAATAAGCTTACCCTGACGTTACCTACAGAAGAAGCACCGGCTAACTCCGTGCCAGCAGCCGCGGTAATACGGAGGGTGCAAGCGTTAATCGGAATTACTGGGCGTAAAGCGCGCGTAGGCGGTTAGATAAGTCAGATGTGAAAGCCCCGGGCTCAACCTGGGAACTGCATTTGAAACTGTTTAACTAGAGTGTGGTAGAGGAGAGCGGAATTTCAGGTGTAGCGGTGAAATGCGTAGATATCTGAAGGAACACCAGTGGCGAAGGCGGCTCTCTGGACCAACACTGACGCTGAGGTGCGAAAGCGTGGGTAGCAAACGGGATTAGATACCCCGGTAGTCCACGCCGTAAACGATGTCAACTAACTGTTGGGCGGGTTTCCGCTTAGTGGTGCAGCTAACGCAATAAGTTGACCGCCTGGGGAGTACGGCCGCAAGGCTAAAACTCAAATGAATTGACGGGGGCCCGCACAAGCGGTGGAGCATGTGGTTTAATTCGATGCAACGCGAAGAACCTTACCTACCCTTGACATACAGAGAACTTTCCAGAGATGGATTGGTGCCTTCGGGAACTCTGATACAGGTGCTGCATGGCTGTCGTCAGCTCGTGTCGTGAGATGTTGGGTTAAGTCCCGTAACGAGCGCAACCCTTATCCTTAGTTGCTACCATTTATTGGGCACTCTAAGGAGACTGCCGGTGATAAACCGGAGGAAGGTGGGGACGACGTCAAGTCATCATGGCCCTTATGGGTAGGGCTACACACGTGCTACAATGGCCGGTACAGAGGGCTGCGAACTCGCGAGAGTAAGCCAATCCCTTAAAGCCGGTCCTAGTCCGGATTGCAGTCTGCAACTCGACTGCATGAAGCTGGAATCGCTAGTAATCGCGGATCAGAATGCCGCGGTGAATTCGTTCCCGGGCCTTGTACACACCGCCCG
