# Supplementary material for: Evaluating the Detection of Hydrocarbon-Degrading Bacteria in 16S rRNA Gene Sequencing Surveys
Source: Front Microbiol. 2017 May 17;8:896. doi: 10.3389/fmicb.2017.00896 (PMC5434106; doi:10.3389/fmicb.2017.00896)
Supplement: Supplementary file 3 [file Data_Sheet_2.ZIP › RepSeqs/Oleiphilus.RepSeqs.fasta]

>AJ295154
GCCTTGGTCGACGAGCGGCGGACGGGTGAGTAACGCGTAGGAATCTACCCAGCAGAGGGGGATAGCCCGGGGAAACCCGGATTAATACCGCATATTCTCTAAGGAGGAAAGGGGGTTCGCTCTCGCTGTTGGATGAGCCTGCGTAGGATTAGCTAGTTGGTGGGGTAAAGGCCTACCAAGGCGACGATCTTTAGCTGGTCTGAGAGGATGATCAGCCACACTGGGACTGAGACACGGCCCAGACTCCTACGGGAGGCAGCAGTGGGGAATATTGCACAATGGGGGAAACCCTGATGCAGCCATGCCGCGTGTGTGAAGAAGGCCTTCGGGTTGTAAAGCACTTTCAGTGGTGAGGAGGCCATAGGTTAATACCCTTATGGATTGACGTTAACCACAGAAGAAGCACCGGCTAACTCCGTGCCAGCAGCCGCGGTAATACGGAGGGTGCAAGCGTTAATCGGAATTACTGGGCGTAAAGCGCGCGTAGGCGGTTTGCTAAGCGAGATGTGAAAGCCCCGGGCTTAACCTGGGAACTGCATTTCGAACTGGCAGACTAGAGTACAGTAGAGGGTGGTGGAATTTCCAGTGTAGCGGTGAAATGCGTAGAGATTGGAAGGAACATCAGTGGCGAAGGCGGCCACCTGGACTGATACTGACGCTGAGGTGCGAAAGCGTGGGGAGCAAACAGGATTAGATACCCTGGTAGTCCACGCCGTAAACGATGAGAACTAGCCGTTGGGATACTTGATATCTTAGTGGCGCAGCTAACGCGATAAGTTCTCCGCCTGGGGAGTACGGCCGCAAGGTTAAAACTCAAATGAATTGACGGGGGCCCGCACAAGCGGTGGAGCATGTGGTTTAATTCGATGCAACGCGAAGAACCTTACCTGGCCTTGACATCCTGCGAACTTTCGAGAGATCGATTGGTGCCTTCGGGAACGCAGAGACAGGTGCTGCATGGCTGTCGTCAGCTCGTGTTGTGAAATGTTGGGTTAAGTCCCGTAACGAGCGCAACCCTTATCCCTATTTGCCAGCACTCGGGTGGGAACTCTAGGGAGACTGCCGGTGACAAACCGGAGGAAGGTGGGGACGACGTCAAGTCATCATGGCCCTTACGGCCAGGGCTACACACGTGCTACAATGGGACATACAGAGGGTCGCGAAGCCGCGAGGTGGAGCCAATCTCAGAAAATGTCTCGTAGTCCGGATTGGAGTCTGCAACTCGACTCCATGAAGTCGGAATCGCTAGTAATCGCGAATCAGAATGTCGCGGTGAATACGTTCCCGGGCCTTGTACACACCGCCC
